# Supplementary material for: The Coreidae of Honduras (Hemiptera: Coreidae)
Source: Biodivers Data J. 2017 Jun 5;(5):e13067. doi: 10.3897/BDJ.5.e13067 (PMC5523724; doi:10.3897/BDJ.5.e13067)
Supplement: XML Treatment for Acanthocephala alata [file BDJ.5.e13067-treatment1.xml]

<!DOCTYPE tp:taxon-treatment
  PUBLIC "-//TaxonX//DTD Taxonomic Treatment Publishing DTD v0 20100105//EN" "tax-treatment-NSO.dtd">
<tp:taxon-treatment xmlns:tp="http://www.plazi.org/taxpub"><tp:treatment-meta><mixed-citation publication-type="journal"><person-group><name><surname>Linares</surname><given-names>Carlos A</given-names></name><name><surname>Orozco</surname><given-names>Jesus</given-names></name></person-group><article-title>The <tp:taxon-name><tp:taxon-name-part taxon-name-part-type="family">Coreidae</tp:taxon-name-part></tp:taxon-name> of Honduras (<tp:taxon-name><tp:taxon-name-part taxon-name-part-type="order">Hemiptera</tp:taxon-name-part></tp:taxon-name>: <tp:taxon-name><tp:taxon-name-part taxon-name-part-type="family">Coreidae</tp:taxon-name-part></tp:taxon-name>)</article-title><source>Biodivers Data J</source><day>05</day><month>6</month><year>2017</year><volume>2017</volume><issue>5</issue><pub-id pub-id-type="doi">10.3897/BDJ.5.e13067</pub-id></mixed-citation></tp:treatment-meta><tp:nomenclature><tp:taxon-name><tp:taxon-name-part taxon-name-part-type="genus">Acanthocephala</tp:taxon-name-part> <tp:taxon-name-part taxon-name-part-type="species">alata</tp:taxon-name-part></tp:taxon-name><tp:taxon-authority>(Burmeister, 1835)</tp:taxon-authority></tp:nomenclature><tp:treatment-sec sec-type="Distribution"><title>Distribution</title><p>Atlántida, Comayagua, Francisco Morazán, and Yoro.</p></tp:treatment-sec><tp:treatment-sec sec-type="Notes"><title>Notes</title><p>Specimens examined: 115 (CEEF, CURLA, EAPZ, UNAH).</p><p>Temporal distribution: May‒September.</p><p>Hosts: <italic><tp:taxon-name><tp:taxon-name-part taxon-name-part-type="genus" reg="Phaseolus">Phaseolus</tp:taxon-name-part> <tp:taxon-name-part taxon-name-part-type="species" reg="vulgaris">vulgaris</tp:taxon-name-part></tp:taxon-name></italic> L. (beans) (EAPZ); <italic><tp:taxon-name><tp:taxon-name-part taxon-name-part-type="genus" reg="Annona">Annona</tp:taxon-name-part> <tp:taxon-name-part taxon-name-part-type="species" reg="muricata">muricata</tp:taxon-name-part></tp:taxon-name></italic> L. (soursop) (<xref ref-type="bibr" rid="B3609483">Hernández and Pinzón 2015</xref>), and <italic><tp:taxon-name><tp:taxon-name-part taxon-name-part-type="genus" reg="Jatropha">Jatropha</tp:taxon-name-part> <tp:taxon-name-part taxon-name-part-type="species" reg="curcas">curcas</tp:taxon-name-part></tp:taxon-name></italic> L. (Barbados nut) (<xref ref-type="bibr" rid="B3609448">Grimm and Maes 1997</xref>).</p><p>Attacks the fruits of <italic><tp:taxon-name><tp:taxon-name-part taxon-name-part-type="genus" reg="Annona">Annona</tp:taxon-name-part> <tp:taxon-name-part taxon-name-part-type="species" reg="muricata">muricata</tp:taxon-name-part></tp:taxon-name></italic> L. causing their fall (<xref ref-type="bibr" rid="B3609483">Hernández and Pinzón 2015</xref>).</p></tp:treatment-sec><ref-list><ref id="B3609483"><element-citation xmlns:xlink="http://www.w3.org/1999/xlink" publication-type="article" xlink:type="simple"><person-group person-group-type="author"><name name-style="western"><surname>Hernández</surname><given-names>L. M.</given-names></name><name name-style="western"><surname>Pinzón</surname><given-names>J. M.</given-names></name></person-group><year>2015</year><article-title>Primer Reporte de <italic><tp:taxon-name><tp:taxon-name-part taxon-name-part-type="genus" reg="Piezogaster">Piezogaster</tp:taxon-name-part> <tp:taxon-name-part taxon-name-part-type="species" reg="odiosus">odiosus</tp:taxon-name-part></tp:taxon-name></italic> Stål y <italic><tp:taxon-name><tp:taxon-name-part taxon-name-part-type="genus" reg="Acanthocephala">Acanthocephala</tp:taxon-name-part> <tp:taxon-name-part taxon-name-part-type="species" reg="alata">alata</tp:taxon-name-part></tp:taxon-name></italic> Burmeister (<tp:taxon-name><tp:taxon-name-part taxon-name-part-type="order">Hemiptera</tp:taxon-name-part></tp:taxon-name>: <tp:taxon-name><tp:taxon-name-part taxon-name-part-type="family">Coreidae</tp:taxon-name-part></tp:taxon-name>) como plagas de <italic><tp:taxon-name><tp:taxon-name-part taxon-name-part-type="genus" reg="Annona">Annona</tp:taxon-name-part> <tp:taxon-name-part taxon-name-part-type="species" reg="muricata">muricata</tp:taxon-name-part></tp:taxon-name></italic> L</article-title><source>Southwest. Entomol</source><volume>40</volume><issue>3</issue><fpage>665</fpage><lpage>668</lpage><pub-id pub-id-type="doi">10.3958/059.040.0323</pub-id></element-citation></ref><ref id="B3609448"><element-citation xmlns:xlink="http://www.w3.org/1999/xlink" publication-type="article" xlink:type="simple"><person-group person-group-type="author"><name name-style="western"><surname>Grimm</surname><given-names>C.</given-names></name><name name-style="western"><surname>Maes</surname><given-names>J. M.</given-names></name></person-group><year>1997</year><article-title>Insectos asociados al cultivo de tempate (<italic><tp:taxon-name><tp:taxon-name-part taxon-name-part-type="genus" reg="Jatropha">Jatropha</tp:taxon-name-part> <tp:taxon-name-part taxon-name-part-type="species" reg="crucas">crucas</tp:taxon-name-part></tp:taxon-name></italic>) en el Pacífico de Nicaragua</article-title><source>Rev. Nica. Ent</source><volume>42</volume><fpage>16</fpage><lpage>34</lpage></element-citation></ref></ref-list></tp:taxon-treatment>
