# Supplementary material for: The Coreidae of Honduras (Hemiptera: Coreidae)
Source: Biodivers Data J. 2017 Jun 5;(5):e13067. doi: 10.3897/BDJ.5.e13067 (PMC5523724; doi:10.3897/BDJ.5.e13067)
Supplement: XML Treatment for Acanthocephala declivis [file BDJ.5.e13067-treatment2.xml]

<!DOCTYPE tp:taxon-treatment
  PUBLIC "-//TaxonX//DTD Taxonomic Treatment Publishing DTD v0 20100105//EN" "tax-treatment-NSO.dtd">
<tp:taxon-treatment xmlns:tp="http://www.plazi.org/taxpub"><tp:treatment-meta><mixed-citation publication-type="journal"><person-group><name><surname>Linares</surname><given-names>Carlos A</given-names></name><name><surname>Orozco</surname><given-names>Jesus</given-names></name></person-group><article-title>The <tp:taxon-name><tp:taxon-name-part taxon-name-part-type="family">Coreidae</tp:taxon-name-part></tp:taxon-name> of Honduras (<tp:taxon-name><tp:taxon-name-part taxon-name-part-type="order">Hemiptera</tp:taxon-name-part></tp:taxon-name>: <tp:taxon-name><tp:taxon-name-part taxon-name-part-type="family">Coreidae</tp:taxon-name-part></tp:taxon-name>)</article-title><source>Biodivers Data J</source><day>05</day><month>6</month><year>2017</year><volume>2017</volume><issue>5</issue><pub-id pub-id-type="doi">10.3897/BDJ.5.e13067</pub-id></mixed-citation></tp:treatment-meta><tp:nomenclature><tp:taxon-name><tp:taxon-name-part taxon-name-part-type="genus">Acanthocephala</tp:taxon-name-part> <tp:taxon-name-part taxon-name-part-type="species">declivis</tp:taxon-name-part></tp:taxon-name><tp:taxon-authority>(Say, 1832)</tp:taxon-authority></tp:nomenclature><tp:treatment-sec sec-type="Distribution"><title>Distribution</title><p>Atlántida, Comayagua, and Francisco Morazán.</p></tp:treatment-sec><tp:treatment-sec sec-type="Notes"><title>Notes</title><p>Specimens examined: 13 (CEEF, CURLA, EAPZ, UNAH).</p><p>Temporal distribution: May‒July.</p><p>Hosts: <italic><tp:taxon-name><tp:taxon-name-part taxon-name-part-type="genus" reg="Baccharis">Baccharis</tp:taxon-name-part> <tp:taxon-name-part taxon-name-part-type="species" reg="halimifolia">halimifolia</tp:taxon-name-part></tp:taxon-name></italic> L. (groundsel bush), <italic><tp:taxon-name><tp:taxon-name-part taxon-name-part-type="genus" reg="Baccharis">Baccharis</tp:taxon-name-part> <tp:taxon-name-part taxon-name-part-type="species" reg="neglecta">neglecta</tp:taxon-name-part></tp:taxon-name></italic> Britton, and <italic><tp:taxon-name><tp:taxon-name-part taxon-name-part-type="genus" reg="Persea">Persea</tp:taxon-name-part> <tp:taxon-name-part taxon-name-part-type="species" reg="borbonia">borbonia</tp:taxon-name-part></tp:taxon-name></italic> (L.) Spreng. (redbay) (<xref ref-type="bibr" rid="B3609544">McPherson et al. 2011</xref>).</p></tp:treatment-sec><ref-list><ref id="B3609544"><element-citation xmlns:xlink="http://www.w3.org/1999/xlink" publication-type="article" xlink:type="simple"><person-group person-group-type="author"><name name-style="western"><surname>McPherson</surname><given-names>J. E.</given-names></name><name name-style="western"><surname>Packauskas</surname><given-names>R. J.</given-names></name><name name-style="western"><surname>Sites</surname><given-names>R. W.</given-names></name><name name-style="western"><surname>Taylor</surname><given-names>S. J.</given-names></name><name name-style="western"><surname>Bundy</surname><given-names>C. S.</given-names></name><name name-style="western"><surname>Bradshaw</surname><given-names>J. D.</given-names></name><name name-style="western"><surname>Mitchell</surname><given-names>P. L.</given-names></name></person-group><year>2011</year><article-title>Review of <italic><tp:taxon-name><tp:taxon-name-part taxon-name-part-type="genus" reg="Acanthocephala">Acanthocephala</tp:taxon-name-part></tp:taxon-name></italic> (<tp:taxon-name><tp:taxon-name-part taxon-name-part-type="order">Hemiptera</tp:taxon-name-part></tp:taxon-name>: <tp:taxon-name><tp:taxon-name-part taxon-name-part-type="suborder">Heteroptera</tp:taxon-name-part></tp:taxon-name>: <tp:taxon-name><tp:taxon-name-part taxon-name-part-type="family">Coreidae</tp:taxon-name-part></tp:taxon-name>) of America north of Mexico with a key to species</article-title><source>Zootaxa</source><volume>2835</volume><fpage>30</fpage><lpage>40</lpage></element-citation></ref></ref-list></tp:taxon-treatment>
