# Supplementary material for: The Coreidae of Honduras (Hemiptera: Coreidae)
Source: Biodivers Data J. 2017 Jun 5;(5):e13067. doi: 10.3897/BDJ.5.e13067 (PMC5523724; doi:10.3897/BDJ.5.e13067)
Supplement: XML Treatment for Acanthocephala femorata [file BDJ.5.e13067-treatment3.xml]

<!DOCTYPE tp:taxon-treatment
  PUBLIC "-//TaxonX//DTD Taxonomic Treatment Publishing DTD v0 20100105//EN" "tax-treatment-NSO.dtd">
<tp:taxon-treatment xmlns:tp="http://www.plazi.org/taxpub"><tp:treatment-meta><mixed-citation publication-type="journal"><person-group><name><surname>Linares</surname><given-names>Carlos A</given-names></name><name><surname>Orozco</surname><given-names>Jesus</given-names></name></person-group><article-title>The <tp:taxon-name><tp:taxon-name-part taxon-name-part-type="family">Coreidae</tp:taxon-name-part></tp:taxon-name> of Honduras (<tp:taxon-name><tp:taxon-name-part taxon-name-part-type="order">Hemiptera</tp:taxon-name-part></tp:taxon-name>: <tp:taxon-name><tp:taxon-name-part taxon-name-part-type="family">Coreidae</tp:taxon-name-part></tp:taxon-name>)</article-title><source>Biodivers Data J</source><day>05</day><month>6</month><year>2017</year><volume>2017</volume><issue>5</issue><pub-id pub-id-type="doi">10.3897/BDJ.5.e13067</pub-id></mixed-citation></tp:treatment-meta><tp:nomenclature><tp:taxon-name><tp:taxon-name-part taxon-name-part-type="genus">Acanthocephala</tp:taxon-name-part> <tp:taxon-name-part taxon-name-part-type="species">femorata</tp:taxon-name-part></tp:taxon-name><tp:taxon-authority>(F., 1775)</tp:taxon-authority></tp:nomenclature><tp:treatment-sec sec-type="Distribution"><title>Distribution</title><p>Atlántida, Comayagua, El Paraíso, Francisco Morazán, and Valle.</p></tp:treatment-sec><tp:treatment-sec sec-type="Notes"><title>Notes</title><p>Specimens examined: 108 (CEEF, CURLA, EAPZ, UNAH).</p><p>Temporal distribution: January (<xref ref-type="bibr" rid="B3609626">Passoa 1983</xref>), May‒July, October.</p><p>Hosts: <italic><tp:taxon-name><tp:taxon-name-part taxon-name-part-type="genus" reg="Ipomoea">Ipomoea</tp:taxon-name-part> <tp:taxon-name-part taxon-name-part-type="species" reg="batatas">batatas</tp:taxon-name-part></tp:taxon-name></italic> (L.) Lam. (sweet potato), <italic><tp:taxon-name><tp:taxon-name-part taxon-name-part-type="genus" reg="Citrus">Citrus</tp:taxon-name-part> <tp:taxon-name-part taxon-name-part-type="species" reg="sinensis">sinensis</tp:taxon-name-part></tp:taxon-name></italic> (L.) Osbeck (orange), <italic><tp:taxon-name><tp:taxon-name-part taxon-name-part-type="genus" reg="Cucurbita">Cucurbita</tp:taxon-name-part> <tp:taxon-name-part taxon-name-part-type="species" reg="pepo">pepo</tp:taxon-name-part></tp:taxon-name></italic> L. (pumpkin) (EAPZ); <italic><tp:taxon-name><tp:taxon-name-part taxon-name-part-type="genus" reg="Solanum">Solanum</tp:taxon-name-part> <tp:taxon-name-part taxon-name-part-type="species" reg="tuberosum">tuberosum</tp:taxon-name-part></tp:taxon-name></italic> L. (potato) (<xref ref-type="bibr" rid="B3609626">Passoa 1983</xref>); <italic><tp:taxon-name><tp:taxon-name-part taxon-name-part-type="genus" reg="Helianthus">Helianthus</tp:taxon-name-part> <tp:taxon-name-part taxon-name-part-type="species" reg="annuus">annuus</tp:taxon-name-part></tp:taxon-name></italic> L. (sunflower), <italic><tp:taxon-name><tp:taxon-name-part taxon-name-part-type="genus" reg="Cirsium">Cirsium</tp:taxon-name-part> <tp:taxon-name-part taxon-name-part-type="species" reg="texanum">texanum</tp:taxon-name-part></tp:taxon-name></italic> Buckley, <italic><tp:taxon-name><tp:taxon-name-part taxon-name-part-type="genus" reg="Ambrosia">Ambrosia</tp:taxon-name-part> <tp:taxon-name-part taxon-name-part-type="species" reg="trifida">trifida</tp:taxon-name-part></tp:taxon-name></italic> L. (wild hemp), <italic><tp:taxon-name><tp:taxon-name-part taxon-name-part-type="genus" reg="Baccharis">Baccharis</tp:taxon-name-part> <tp:taxon-name-part taxon-name-part-type="species" reg="neglecta">neglecta</tp:taxon-name-part></tp:taxon-name></italic> Britton, <italic><tp:taxon-name><tp:taxon-name-part taxon-name-part-type="genus" reg="Chenopodium">Chenopodium</tp:taxon-name-part> <tp:taxon-name-part taxon-name-part-type="species" reg="album">album</tp:taxon-name-part></tp:taxon-name></italic> L. (pigweed), <italic><tp:taxon-name><tp:taxon-name-part taxon-name-part-type="genus" reg="Cirsium">Cirsium</tp:taxon-name-part> <tp:taxon-name-part taxon-name-part-type="species" reg="horridulum">horridulum</tp:taxon-name-part></tp:taxon-name></italic> Michx. (yellow thistle), <italic><tp:taxon-name><tp:taxon-name-part taxon-name-part-type="genus" reg="Ratibida">Ratibida</tp:taxon-name-part> <tp:taxon-name-part taxon-name-part-type="species" reg="columnifera">columnifera</tp:taxon-name-part></tp:taxon-name></italic> (Nutt.) Wooton &amp; Standl. (prairie coneflower), <italic><tp:taxon-name><tp:taxon-name-part taxon-name-part-type="genus" reg="Sorghum">Sorghum</tp:taxon-name-part> <tp:taxon-name-part taxon-name-part-type="species" reg="halepense">halepense</tp:taxon-name-part></tp:taxon-name></italic> (L.) Pers. (Johnson grass), <italic><tp:taxon-name><tp:taxon-name-part taxon-name-part-type="genus" reg="Erigeron">Erigeron</tp:taxon-name-part> <tp:taxon-name-part taxon-name-part-type="species" reg="quercifolius">quercifolius</tp:taxon-name-part></tp:taxon-name></italic> Lam., <italic><tp:taxon-name><tp:taxon-name-part taxon-name-part-type="genus" reg="Abelmoschus">Abelmoschus</tp:taxon-name-part> <tp:taxon-name-part taxon-name-part-type="species" reg="esculentus">esculentus</tp:taxon-name-part></tp:taxon-name></italic> (L.) Moench (gumbo), <italic><tp:taxon-name><tp:taxon-name-part taxon-name-part-type="genus" reg="Parthenium">Parthenium</tp:taxon-name-part></tp:taxon-name></italic> sp., <italic><tp:taxon-name><tp:taxon-name-part taxon-name-part-type="genus" reg="Gossypium">Gossypium</tp:taxon-name-part> <tp:taxon-name-part taxon-name-part-type="species" reg="hirsutum">hirsutum</tp:taxon-name-part></tp:taxon-name></italic> L. (cotton), <italic><tp:taxon-name><tp:taxon-name-part taxon-name-part-type="genus" reg="Prunus">Prunus</tp:taxon-name-part> <tp:taxon-name-part taxon-name-part-type="species" reg="persica">persica</tp:taxon-name-part></tp:taxon-name></italic> (L.) Batsch (peach), <italic><tp:taxon-name><tp:taxon-name-part taxon-name-part-type="genus" reg="Sorghastrum">Sorghastrum</tp:taxon-name-part> <tp:taxon-name-part taxon-name-part-type="species" reg="nutans">nutans</tp:taxon-name-part></tp:taxon-name></italic> (L.) Nash (<xref ref-type="bibr" rid="B3609544">McPherson et al. 2011</xref>), and <italic><tp:taxon-name><tp:taxon-name-part taxon-name-part-type="genus" reg="Jatropha">Jatropha</tp:taxon-name-part> <tp:taxon-name-part taxon-name-part-type="species" reg="curcas">curcas</tp:taxon-name-part></tp:taxon-name></italic> L. (Barbados nut) (<xref ref-type="bibr" rid="B3609149">Alonso and Lezcano 2014</xref>).</p><p><italic><tp:taxon-name><tp:taxon-name-part taxon-name-part-type="genus" reg="Acanthocephala">Acanthocephala</tp:taxon-name-part> <tp:taxon-name-part taxon-name-part-type="species" reg="femorata">femorata</tp:taxon-name-part></tp:taxon-name></italic> is parasitized by <italic><tp:taxon-name><tp:taxon-name-part taxon-name-part-type="genus" reg="Trichopoda">Trichopoda</tp:taxon-name-part> <tp:taxon-name-part taxon-name-part-type="species" reg="pennipes">pennipes</tp:taxon-name-part></tp:taxon-name></italic> (F.), (<tp:taxon-name><tp:taxon-name-part taxon-name-part-type="order">Diptera</tp:taxon-name-part></tp:taxon-name>: <tp:taxon-name><tp:taxon-name-part taxon-name-part-type="family">Tachinidae</tp:taxon-name-part></tp:taxon-name>). <xref ref-type="bibr" rid="B3609544">McPherson et al. (2011)</xref> recorded <italic><tp:taxon-name><tp:taxon-name-part taxon-name-part-type="genus" reg="Arilus">Arilus</tp:taxon-name-part> <tp:taxon-name-part taxon-name-part-type="species" reg="cristatus">cristatus</tp:taxon-name-part></tp:taxon-name></italic> L. (<tp:taxon-name><tp:taxon-name-part taxon-name-part-type="order">Hemiptera</tp:taxon-name-part></tp:taxon-name>: <tp:taxon-name><tp:taxon-name-part taxon-name-part-type="family">Reduviidae</tp:taxon-name-part></tp:taxon-name>), <italic><tp:taxon-name><tp:taxon-name-part taxon-name-part-type="genus" reg="Gryon">Gryon</tp:taxon-name-part> <tp:taxon-name-part taxon-name-part-type="species" reg="floridanum">floridanum</tp:taxon-name-part></tp:taxon-name></italic> Ashmead (<tp:taxon-name><tp:taxon-name-part taxon-name-part-type="order">Hymenoptera</tp:taxon-name-part></tp:taxon-name>: <tp:taxon-name><tp:taxon-name-part taxon-name-part-type="family">Scelionidae</tp:taxon-name-part></tp:taxon-name>), and <italic><tp:taxon-name><tp:taxon-name-part taxon-name-part-type="genus" reg="Bicyrtes">Bicyrtes</tp:taxon-name-part> <tp:taxon-name-part taxon-name-part-type="species" reg="quadrifasciata">quadrifasciata</tp:taxon-name-part></tp:taxon-name></italic> Say (<tp:taxon-name><tp:taxon-name-part taxon-name-part-type="order">Hymenoptera</tp:taxon-name-part></tp:taxon-name>: <tp:taxon-name><tp:taxon-name-part taxon-name-part-type="family">Crabronidae</tp:taxon-name-part></tp:taxon-name>) as natural enemies.</p></tp:treatment-sec><ref-list><ref id="B3609626"><element-citation xmlns:xlink="http://www.w3.org/1999/xlink" publication-type="article" xlink:type="simple"><person-group person-group-type="author"><name name-style="western"><surname>Passoa</surname><given-names>S.</given-names></name></person-group><year>1983</year><article-title>Lista de los insectos asociados con los granos básicos y otros cultivos selectos en Honduras</article-title><source>Ceiba</source><volume>25</volume><issue>1</issue><fpage>7</fpage><lpage>18</lpage></element-citation></ref><ref id="B3609544"><element-citation xmlns:xlink="http://www.w3.org/1999/xlink" publication-type="article" xlink:type="simple"><person-group person-group-type="author"><name name-style="western"><surname>McPherson</surname><given-names>J. E.</given-names></name><name name-style="western"><surname>Packauskas</surname><given-names>R. J.</given-names></name><name name-style="western"><surname>Sites</surname><given-names>R. W.</given-names></name><name name-style="western"><surname>Taylor</surname><given-names>S. J.</given-names></name><name name-style="western"><surname>Bundy</surname><given-names>C. S.</given-names></name><name name-style="western"><surname>Bradshaw</surname><given-names>J. D.</given-names></name><name name-style="western"><surname>Mitchell</surname><given-names>P. L.</given-names></name></person-group><year>2011</year><article-title>Review of <italic><tp:taxon-name><tp:taxon-name-part taxon-name-part-type="genus" reg="Acanthocephala">Acanthocephala</tp:taxon-name-part></tp:taxon-name></italic> (<tp:taxon-name><tp:taxon-name-part taxon-name-part-type="order">Hemiptera</tp:taxon-name-part></tp:taxon-name>: <tp:taxon-name><tp:taxon-name-part taxon-name-part-type="suborder">Heteroptera</tp:taxon-name-part></tp:taxon-name>: <tp:taxon-name><tp:taxon-name-part taxon-name-part-type="family">Coreidae</tp:taxon-name-part></tp:taxon-name>) of America north of Mexico with a key to species</article-title><source>Zootaxa</source><volume>2835</volume><fpage>30</fpage><lpage>40</lpage></element-citation></ref><ref id="B3609149"><element-citation xmlns:xlink="http://www.w3.org/1999/xlink" publication-type="article" xlink:type="simple"><person-group person-group-type="author"><name name-style="western"><surname>Alonso</surname><given-names>O</given-names></name><name name-style="western"><surname>Lezcano</surname><given-names>J. C</given-names></name></person-group><year>2014</year><article-title>Artrópodos asociados a <italic><tp:taxon-name><tp:taxon-name-part taxon-name-part-type="genus" reg="Jatropha">Jatropha</tp:taxon-name-part> <tp:taxon-name-part taxon-name-part-type="species" reg="curcas">curcas</tp:taxon-name-part></tp:taxon-name></italic> Linnaeus. Funciones y estrategia para su manejo</article-title><source>Past. Forr</source><volume>37</volume><issue>1</issue><fpage>3</fpage><lpage>16</lpage></element-citation></ref></ref-list></tp:taxon-treatment>
