# Supplementary material for: The Coreidae of Honduras (Hemiptera: Coreidae)
Source: Biodivers Data J. 2017 Jun 5;(5):e13067. doi: 10.3897/BDJ.5.e13067 (PMC5523724; doi:10.3897/BDJ.5.e13067)
Supplement: XML Treatment for Anasa uhleri [file BDJ.5.e13067-treatment11.xml]

<!DOCTYPE tp:taxon-treatment
  PUBLIC "-//TaxonX//DTD Taxonomic Treatment Publishing DTD v0 20100105//EN" "tax-treatment-NSO.dtd">
<tp:taxon-treatment xmlns:tp="http://www.plazi.org/taxpub"><tp:treatment-meta><mixed-citation publication-type="journal"><person-group><name><surname>Linares</surname><given-names>Carlos A</given-names></name><name><surname>Orozco</surname><given-names>Jesus</given-names></name></person-group><article-title>The <tp:taxon-name><tp:taxon-name-part taxon-name-part-type="family">Coreidae</tp:taxon-name-part></tp:taxon-name> of Honduras (<tp:taxon-name><tp:taxon-name-part taxon-name-part-type="order">Hemiptera</tp:taxon-name-part></tp:taxon-name>: <tp:taxon-name><tp:taxon-name-part taxon-name-part-type="family">Coreidae</tp:taxon-name-part></tp:taxon-name>)</article-title><source>Biodivers Data J</source><day>05</day><month>6</month><year>2017</year><volume>2017</volume><issue>5</issue><pub-id pub-id-type="doi">10.3897/BDJ.5.e13067</pub-id></mixed-citation></tp:treatment-meta><tp:nomenclature><tp:taxon-name><tp:taxon-name-part taxon-name-part-type="genus">Anasa</tp:taxon-name-part> <tp:taxon-name-part taxon-name-part-type="species">uhleri</tp:taxon-name-part></tp:taxon-name><tp:taxon-authority>Stål, 1868</tp:taxon-authority></tp:nomenclature><tp:treatment-sec sec-type="Distribution"><title>Distribution</title><p>Cortés (<xref ref-type="bibr" rid="B3609237">Brailovsky 1985</xref>).</p></tp:treatment-sec><tp:treatment-sec sec-type="Notes"><title>Notes</title><p>Temporal distribution: Unknown.</p><p>Hosts: <italic><tp:taxon-name><tp:taxon-name-part taxon-name-part-type="genus" reg="Cucurbita">Cucurbita</tp:taxon-name-part> <tp:taxon-name-part taxon-name-part-type="species" reg="pepo">pepo</tp:taxon-name-part></tp:taxon-name></italic> L. (pumpkin), <italic><tp:taxon-name><tp:taxon-name-part taxon-name-part-type="genus" reg="Opuntia">Opuntia</tp:taxon-name-part> <tp:taxon-name-part taxon-name-part-type="species" reg="streptacantha">streptacantha</tp:taxon-name-part></tp:taxon-name></italic> Lem. and <italic><tp:taxon-name><tp:taxon-name-part taxon-name-part-type="genus" reg="Ageratina">Ageratina</tp:taxon-name-part> <tp:taxon-name-part taxon-name-part-type="species" reg="adenophora">adenophora</tp:taxon-name-part></tp:taxon-name></italic> (Spreng.) R.M. King &amp; H. Rob. (<xref ref-type="bibr" rid="B3609237">Brailovsky 1985</xref>).</p></tp:treatment-sec><ref-list><ref id="B3609237"><element-citation xmlns:xlink="http://www.w3.org/1999/xlink" publication-type="article" xlink:type="simple"><person-group person-group-type="author"><name name-style="western"><surname>Brailovsky</surname><given-names>H.</given-names></name></person-group><year>1985</year><article-title>Revisión del género <italic><tp:taxon-name><tp:taxon-name-part taxon-name-part-type="genus" reg="Anasa">Anasa</tp:taxon-name-part></tp:taxon-name></italic> Amyot-Serville (<tp:taxon-name><tp:taxon-name-part taxon-name-part-type="order">Hemiptera</tp:taxon-name-part></tp:taxon-name>, <tp:taxon-name><tp:taxon-name-part taxon-name-part-type="suborder">Heteroptera</tp:taxon-name-part></tp:taxon-name>, <tp:taxon-name><tp:taxon-name-part taxon-name-part-type="family">Coreidae</tp:taxon-name-part></tp:taxon-name>, <tp:taxon-name><tp:taxon-name-part taxon-name-part-type="subfamily">Coreinae</tp:taxon-name-part></tp:taxon-name>, <tp:taxon-name><tp:taxon-name-part taxon-name-part-type="tribe">Coreini</tp:taxon-name-part></tp:taxon-name>)</article-title><source>Monog. Inst. Biol. Univ. Auton. Mex</source><volume>2</volume><fpage>1</fpage><lpage>226</lpage></element-citation></ref></ref-list></tp:taxon-treatment>
