# Supplementary material for: The Coreidae of Honduras (Hemiptera: Coreidae)
Source: Biodivers Data J. 2017 Jun 5;(5):e13067. doi: 10.3897/BDJ.5.e13067 (PMC5523724; doi:10.3897/BDJ.5.e13067)
Supplement: XML Treatment for Anisoscelis affinis [file BDJ.5.e13067-treatment12.xml]

<!DOCTYPE tp:taxon-treatment
  PUBLIC "-//TaxonX//DTD Taxonomic Treatment Publishing DTD v0 20100105//EN" "tax-treatment-NSO.dtd">
<tp:taxon-treatment xmlns:tp="http://www.plazi.org/taxpub"><tp:treatment-meta><mixed-citation publication-type="journal"><person-group><name><surname>Linares</surname><given-names>Carlos A</given-names></name><name><surname>Orozco</surname><given-names>Jesus</given-names></name></person-group><article-title>The <tp:taxon-name><tp:taxon-name-part taxon-name-part-type="family">Coreidae</tp:taxon-name-part></tp:taxon-name> of Honduras (<tp:taxon-name><tp:taxon-name-part taxon-name-part-type="order">Hemiptera</tp:taxon-name-part></tp:taxon-name>: <tp:taxon-name><tp:taxon-name-part taxon-name-part-type="family">Coreidae</tp:taxon-name-part></tp:taxon-name>)</article-title><source>Biodivers Data J</source><day>05</day><month>6</month><year>2017</year><volume>2017</volume><issue>5</issue><pub-id pub-id-type="doi">10.3897/BDJ.5.e13067</pub-id></mixed-citation></tp:treatment-meta><tp:nomenclature><tp:taxon-name><tp:taxon-name-part taxon-name-part-type="genus">Anisoscelis</tp:taxon-name-part> <tp:taxon-name-part taxon-name-part-type="species">affinis</tp:taxon-name-part></tp:taxon-name><tp:taxon-authority>Westwood, 1840</tp:taxon-authority></tp:nomenclature><tp:treatment-sec sec-type="Distribution"><title>Distribution</title><p>Atlántida, Francisco Morazán, and Olancho.</p></tp:treatment-sec><tp:treatment-sec sec-type="Notes"><title>Notes</title><p>Specimens examined: 40 (CEEF, CURLA, EAPZ, UNAH).</p><p>Temporal distribution: May‒November.</p><p>Hosts: <italic><tp:taxon-name><tp:taxon-name-part taxon-name-part-type="genus" reg="Passiflora">Passiflora</tp:taxon-name-part> <tp:taxon-name-part taxon-name-part-type="species" reg="edulis">edulis</tp:taxon-name-part></tp:taxon-name></italic> Sims (passion fruit) (EAPZ), <italic><tp:taxon-name><tp:taxon-name-part taxon-name-part-type="genus" reg="Passiflora">Passiflora</tp:taxon-name-part> <tp:taxon-name-part taxon-name-part-type="species" reg="quadrangularis">quadrangularis</tp:taxon-name-part></tp:taxon-name></italic> L. (badea) (<xref ref-type="bibr" rid="B3609514">Lerma et al. 1986</xref>), and <italic><tp:taxon-name><tp:taxon-name-part taxon-name-part-type="genus" reg="Solanum">Solanum</tp:taxon-name-part> <tp:taxon-name-part taxon-name-part-type="species" reg="betaceum">betaceum</tp:taxon-name-part></tp:taxon-name></italic> Cavanilles (tree tomato) (<xref ref-type="bibr" rid="B3609524">Lucas et al. 2010</xref>).</p><p>It is considered as one of the main pests of tree tomato in Ecuador (<xref ref-type="bibr" rid="B3609524">Lucas et al. 2010</xref>).</p></tp:treatment-sec><ref-list><ref id="B3609514"><element-citation xmlns:xlink="http://www.w3.org/1999/xlink" publication-type="article" xlink:type="simple"><person-group person-group-type="author"><name name-style="western"><surname>Lerma</surname><given-names>L.</given-names></name><name name-style="western"><surname>Rojas</surname><given-names>I. E.</given-names></name><name name-style="western"><surname>Velasco</surname><given-names>N. R.</given-names></name><name name-style="western"><surname>Figueroa</surname><given-names>F.</given-names></name></person-group><year>1986</year><article-title>Guía práctica para la identificación y manejo de las principales plagas en cultivos frutales</article-title><source>Acta Agron</source><volume>36</volume><issue>3</issue><fpage>68</fpage><lpage>74</lpage></element-citation></ref><ref id="B3609524"><element-citation xmlns:xlink="http://www.w3.org/1999/xlink" publication-type="thesis" xlink:type="simple"><person-group person-group-type="author"><name name-style="western"><surname>Lucas</surname><given-names>K.</given-names></name><name name-style="western"><surname>Maggi</surname><given-names>J.</given-names></name><name name-style="western"><surname>Yagual</surname><given-names>M.</given-names></name></person-group><year>2010</year><source>Creación de una empresa de producción, comercialización y exportación de tomate de árbol en el área de Sangolquí, provincia de Pichincha. BSc dissertation</source><publisher-name>Escuela Politécnica del Litoral</publisher-name><publisher-loc>Guayaquil</publisher-loc></element-citation></ref></ref-list></tp:taxon-treatment>
