# Supplementary material for: The Coreidae of Honduras (Hemiptera: Coreidae)
Source: Biodivers Data J. 2017 Jun 5;(5):e13067. doi: 10.3897/BDJ.5.e13067 (PMC5523724; doi:10.3897/BDJ.5.e13067)
Supplement: XML Treatment for Chariesterus moestus [file BDJ.5.e13067-treatment20.xml]

<!DOCTYPE tp:taxon-treatment
  PUBLIC "-//TaxonX//DTD Taxonomic Treatment Publishing DTD v0 20100105//EN" "tax-treatment-NSO.dtd">
<tp:taxon-treatment xmlns:tp="http://www.plazi.org/taxpub"><tp:treatment-meta><mixed-citation publication-type="journal"><person-group><name><surname>Linares</surname><given-names>Carlos A</given-names></name><name><surname>Orozco</surname><given-names>Jesus</given-names></name></person-group><article-title>The <tp:taxon-name><tp:taxon-name-part taxon-name-part-type="family">Coreidae</tp:taxon-name-part></tp:taxon-name> of Honduras (<tp:taxon-name><tp:taxon-name-part taxon-name-part-type="order">Hemiptera</tp:taxon-name-part></tp:taxon-name>: <tp:taxon-name><tp:taxon-name-part taxon-name-part-type="family">Coreidae</tp:taxon-name-part></tp:taxon-name>)</article-title><source>Biodivers Data J</source><day>05</day><month>6</month><year>2017</year><volume>2017</volume><issue>5</issue><pub-id pub-id-type="doi">10.3897/BDJ.5.e13067</pub-id></mixed-citation></tp:treatment-meta><tp:nomenclature><tp:taxon-name><tp:taxon-name-part taxon-name-part-type="genus">Chariesterus</tp:taxon-name-part> <tp:taxon-name-part taxon-name-part-type="species">moestus</tp:taxon-name-part></tp:taxon-name><tp:taxon-authority>Burmeister, 1835</tp:taxon-authority></tp:nomenclature><tp:treatment-sec sec-type="Distribution"><title>Distribution</title><p>Comayagua and Francisco Morazán.</p></tp:treatment-sec><tp:treatment-sec sec-type="Notes"><title>Notes</title><p>Specimens examined: 11 (EAPZ).</p><p>Temporal distribution: May, June, July, October, and December.</p><p>Hosts: <italic><tp:taxon-name><tp:taxon-name-part taxon-name-part-type="genus" reg="Oryza">Oryza</tp:taxon-name-part> <tp:taxon-name-part taxon-name-part-type="species" reg="sativa">sativa</tp:taxon-name-part></tp:taxon-name></italic> L. (rice), <italic><tp:taxon-name><tp:taxon-name-part taxon-name-part-type="genus" reg="Asparagus">Asparagus</tp:taxon-name-part> <tp:taxon-name-part taxon-name-part-type="species" reg="officinalis">officinalis</tp:taxon-name-part></tp:taxon-name></italic> L. (asparagus) (EAPZ), and <italic><tp:taxon-name><tp:taxon-name-part taxon-name-part-type="genus" reg="Jatropha">Jatropha</tp:taxon-name-part> <tp:taxon-name-part taxon-name-part-type="species" reg="curcas">curcas</tp:taxon-name-part></tp:taxon-name></italic> L. (Barbados nut) (<xref ref-type="bibr" rid="B3609149">Alonso and Lezcano 2014</xref>).</p><p>Recorded in <tp:taxon-name><tp:taxon-name-part taxon-name-part-type="family">Fabaceae</tp:taxon-name-part></tp:taxon-name> (<xref ref-type="bibr" rid="B3609533">Maes and Goellner-Scheiding 1993</xref>).</p></tp:treatment-sec><ref-list><ref id="B3609149"><element-citation xmlns:xlink="http://www.w3.org/1999/xlink" publication-type="article" xlink:type="simple"><person-group person-group-type="author"><name name-style="western"><surname>Alonso</surname><given-names>O</given-names></name><name name-style="western"><surname>Lezcano</surname><given-names>J. C</given-names></name></person-group><year>2014</year><article-title>Artrópodos asociados a <italic><tp:taxon-name><tp:taxon-name-part taxon-name-part-type="genus" reg="Jatropha">Jatropha</tp:taxon-name-part> <tp:taxon-name-part taxon-name-part-type="species" reg="curcas">curcas</tp:taxon-name-part></tp:taxon-name></italic> Linnaeus. Funciones y estrategia para su manejo</article-title><source>Past. Forr</source><volume>37</volume><issue>1</issue><fpage>3</fpage><lpage>16</lpage></element-citation></ref><ref id="B3609533"><element-citation xmlns:xlink="http://www.w3.org/1999/xlink" publication-type="article" xlink:type="simple"><person-group person-group-type="author"><name name-style="western"><surname>Maes</surname><given-names>J. M.</given-names></name><name name-style="western"><surname>Goellner-Scheiding</surname><given-names>U.</given-names></name></person-group><year>1993</year><article-title>Catálogo de los <tp:taxon-name><tp:taxon-name-part taxon-name-part-type="family">Coreidae</tp:taxon-name-part></tp:taxon-name> (<tp:taxon-name><tp:taxon-name-part taxon-name-part-type="suborder">Heteroptera</tp:taxon-name-part></tp:taxon-name>) de Nicaragua</article-title><source>Rev. Nica. Ent</source><volume>25</volume><fpage>1</fpage><lpage>19</lpage></element-citation></ref></ref-list></tp:taxon-treatment>
