# Supplementary material for: The Coreidae of Honduras (Hemiptera: Coreidae)
Source: Biodivers Data J. 2017 Jun 5;(5):e13067. doi: 10.3897/BDJ.5.e13067 (PMC5523724; doi:10.3897/BDJ.5.e13067)
Supplement: XML Treatment for Diactor bilineatus [file BDJ.5.e13067-treatment23.xml]

<!DOCTYPE tp:taxon-treatment
  PUBLIC "-//TaxonX//DTD Taxonomic Treatment Publishing DTD v0 20100105//EN" "tax-treatment-NSO.dtd">
<tp:taxon-treatment xmlns:tp="http://www.plazi.org/taxpub"><tp:treatment-meta><mixed-citation publication-type="journal"><person-group><name><surname>Linares</surname><given-names>Carlos A</given-names></name><name><surname>Orozco</surname><given-names>Jesus</given-names></name></person-group><article-title>The <tp:taxon-name><tp:taxon-name-part taxon-name-part-type="family">Coreidae</tp:taxon-name-part></tp:taxon-name> of Honduras (<tp:taxon-name><tp:taxon-name-part taxon-name-part-type="order">Hemiptera</tp:taxon-name-part></tp:taxon-name>: <tp:taxon-name><tp:taxon-name-part taxon-name-part-type="family">Coreidae</tp:taxon-name-part></tp:taxon-name>)</article-title><source>Biodivers Data J</source><day>05</day><month>6</month><year>2017</year><volume>2017</volume><issue>5</issue><pub-id pub-id-type="doi">10.3897/BDJ.5.e13067</pub-id></mixed-citation></tp:treatment-meta><tp:nomenclature><tp:taxon-name><tp:taxon-name-part taxon-name-part-type="genus">Diactor</tp:taxon-name-part> <tp:taxon-name-part taxon-name-part-type="species">bilineatus</tp:taxon-name-part></tp:taxon-name><tp:taxon-authority>(F., 1803)</tp:taxon-authority></tp:nomenclature><tp:treatment-sec sec-type="Distribution"><title>Distribution</title><p>Atlántida.</p></tp:treatment-sec><tp:treatment-sec sec-type="Notes"><title>Notes</title><p>
              <bold>NEW COUNTRY RECORD</bold>
            </p><p>Number of specimens: 2 (CURLA).</p><p>Temporal distribution: July.</p><p>Hosts: <italic><tp:taxon-name><tp:taxon-name-part taxon-name-part-type="genus" reg="Passiflora">Passiflora</tp:taxon-name-part> <tp:taxon-name-part taxon-name-part-type="species" reg="edulis">edulis</tp:taxon-name-part></tp:taxon-name></italic> Sims (passion fruit) (<xref ref-type="bibr" rid="B3609586">Oliveira and Frizzas 2014</xref>).</p><p>Known distribution: Brazil (<xref ref-type="bibr" rid="B3609596">Packauskas 2010</xref>).</p><p>It is considered one of the most important pests of passion fruit in Brazil (<xref ref-type="bibr" rid="B3609586">Oliveira and Frizzas 2014</xref>).</p></tp:treatment-sec><ref-list><ref id="B3609586"><element-citation xmlns:xlink="http://www.w3.org/1999/xlink" publication-type="article" xlink:type="simple"><person-group person-group-type="author"><name name-style="western"><surname>Oliveira</surname><given-names>C. M.de</given-names></name><name name-style="western"><surname>Frizzas</surname><given-names>M. R.</given-names></name></person-group><year>2014</year><article-title>Principais Pragas do Maracujazeiro Amarelo (<italic><tp:taxon-name><tp:taxon-name-part taxon-name-part-type="genus" reg="Passiflora">Passiflora</tp:taxon-name-part> <tp:taxon-name-part taxon-name-part-type="species" reg="edulis">edulis</tp:taxon-name-part></tp:taxon-name></italic> f. flavicarpa Degener) e seu Manejo</article-title><source>EMBRAPA Cerr. Doc</source><volume>323</volume><fpage>1</fpage><lpage>44</lpage></element-citation></ref><ref id="B3609596"><element-citation xmlns:xlink="http://www.w3.org/1999/xlink" publication-type="book" xlink:type="simple"><person-group person-group-type="author"><name name-style="western"><surname>Packauskas</surname><given-names>R.</given-names></name></person-group><year>2010</year><source>Catalog of the <tp:taxon-name><tp:taxon-name-part taxon-name-part-type="family">Coreidae</tp:taxon-name-part></tp:taxon-name>, Or Leaf-footed Bugs, of the New World.</source><publisher-name>Fort Hays Studies</publisher-name></element-citation></ref></ref-list></tp:taxon-treatment>
