# Supplementary material for: The Coreidae of Honduras (Hemiptera: Coreidae)
Source: Biodivers Data J. 2017 Jun 5;(5):e13067. doi: 10.3897/BDJ.5.e13067 (PMC5523724; doi:10.3897/BDJ.5.e13067)
Supplement: XML Treatment for Hypselonotus fulvus [file BDJ.5.e13067-treatment25.xml]

<!DOCTYPE tp:taxon-treatment
  PUBLIC "-//TaxonX//DTD Taxonomic Treatment Publishing DTD v0 20100105//EN" "tax-treatment-NSO.dtd">
<tp:taxon-treatment xmlns:tp="http://www.plazi.org/taxpub"><tp:treatment-meta><mixed-citation publication-type="journal"><person-group><name><surname>Linares</surname><given-names>Carlos A</given-names></name><name><surname>Orozco</surname><given-names>Jesus</given-names></name></person-group><article-title>The <tp:taxon-name><tp:taxon-name-part taxon-name-part-type="family">Coreidae</tp:taxon-name-part></tp:taxon-name> of Honduras (<tp:taxon-name><tp:taxon-name-part taxon-name-part-type="order">Hemiptera</tp:taxon-name-part></tp:taxon-name>: <tp:taxon-name><tp:taxon-name-part taxon-name-part-type="family">Coreidae</tp:taxon-name-part></tp:taxon-name>)</article-title><source>Biodivers Data J</source><day>05</day><month>6</month><year>2017</year><volume>2017</volume><issue>5</issue><pub-id pub-id-type="doi">10.3897/BDJ.5.e13067</pub-id></mixed-citation></tp:treatment-meta><tp:nomenclature><tp:taxon-name><tp:taxon-name-part taxon-name-part-type="genus">Hypselonotus</tp:taxon-name-part> <tp:taxon-name-part taxon-name-part-type="species">fulvus</tp:taxon-name-part></tp:taxon-name><tp:taxon-authority>(De Geer, 1773)</tp:taxon-authority></tp:nomenclature><tp:treatment-sec sec-type="Distribution"><title>Distribution</title><p>Atlántida and La Paz.</p></tp:treatment-sec><tp:treatment-sec sec-type="Notes"><title>Notes</title><p>Specimens examined: 5 (CURLA).</p><p>Temporal distribution: August‒September.</p><p>Hosts: <italic><tp:taxon-name><tp:taxon-name-part taxon-name-part-type="genus" reg="Zea">Zea</tp:taxon-name-part> <tp:taxon-name-part taxon-name-part-type="species" reg="mays">mays</tp:taxon-name-part></tp:taxon-name></italic> L. (corn), <italic><tp:taxon-name><tp:taxon-name-part taxon-name-part-type="genus" reg="Phaseolus">Phaseolus</tp:taxon-name-part> <tp:taxon-name-part taxon-name-part-type="species" reg="vulgaris">vulgaris</tp:taxon-name-part></tp:taxon-name></italic> L. (beans) (<xref ref-type="bibr" rid="B3609626">Passoa 1983</xref>), (<xref ref-type="bibr" rid="B3609533">Maes and Goellner-Scheiding 1993</xref>); <italic><tp:taxon-name><tp:taxon-name-part taxon-name-part-type="genus" reg="Ananas">Ananas</tp:taxon-name-part> <tp:taxon-name-part taxon-name-part-type="species" reg="comosus">comosus</tp:taxon-name-part></tp:taxon-name></italic> L. (pineapple) (<xref ref-type="bibr" rid="B3609184">Arellano et al. 2015</xref>), <italic><tp:taxon-name><tp:taxon-name-part taxon-name-part-type="genus" reg="Psidium">Psidium</tp:taxon-name-part> <tp:taxon-name-part taxon-name-part-type="species" reg="guajava">guajava</tp:taxon-name-part></tp:taxon-name></italic> L., <italic><tp:taxon-name><tp:taxon-name-part taxon-name-part-type="genus" reg="Persea">Persea</tp:taxon-name-part> <tp:taxon-name-part taxon-name-part-type="species" reg="americana">americana</tp:taxon-name-part></tp:taxon-name></italic> Miller (avocado), and <italic><tp:taxon-name><tp:taxon-name-part taxon-name-part-type="genus" reg="Gossypium">Gossypium</tp:taxon-name-part> <tp:taxon-name-part taxon-name-part-type="species" reg="hirsutum">hirsutum</tp:taxon-name-part></tp:taxon-name></italic> L. (cotton) (<xref ref-type="bibr" rid="B3609636">Pires et al. 2013</xref>).</p></tp:treatment-sec><ref-list><ref id="B3609626"><element-citation xmlns:xlink="http://www.w3.org/1999/xlink" publication-type="article" xlink:type="simple"><person-group person-group-type="author"><name name-style="western"><surname>Passoa</surname><given-names>S.</given-names></name></person-group><year>1983</year><article-title>Lista de los insectos asociados con los granos básicos y otros cultivos selectos en Honduras</article-title><source>Ceiba</source><volume>25</volume><issue>1</issue><fpage>7</fpage><lpage>18</lpage></element-citation></ref><ref id="B3609533"><element-citation xmlns:xlink="http://www.w3.org/1999/xlink" publication-type="article" xlink:type="simple"><person-group person-group-type="author"><name name-style="western"><surname>Maes</surname><given-names>J. M.</given-names></name><name name-style="western"><surname>Goellner-Scheiding</surname><given-names>U.</given-names></name></person-group><year>1993</year><article-title>Catálogo de los <tp:taxon-name><tp:taxon-name-part taxon-name-part-type="family">Coreidae</tp:taxon-name-part></tp:taxon-name> (<tp:taxon-name><tp:taxon-name-part taxon-name-part-type="suborder">Heteroptera</tp:taxon-name-part></tp:taxon-name>) de Nicaragua</article-title><source>Rev. Nica. Ent</source><volume>25</volume><fpage>1</fpage><lpage>19</lpage></element-citation></ref><ref id="B3609184"><element-citation xmlns:xlink="http://www.w3.org/1999/xlink" publication-type="article" xlink:type="simple"><person-group person-group-type="author"><name name-style="western"><surname>Arellano</surname><given-names>G.</given-names></name><name name-style="western"><surname>Vergara</surname><given-names>C.</given-names></name><name name-style="western"><surname>Bello</surname><given-names>S.</given-names></name></person-group><year>2015</year><article-title>Plagas entomológicas y otros artrópodos en el cultivo de la piña (<italic><tp:taxon-name><tp:taxon-name-part taxon-name-part-type="genus" reg="Ananas">Ananas</tp:taxon-name-part> <tp:taxon-name-part taxon-name-part-type="species" reg="comosus">comosus</tp:taxon-name-part></tp:taxon-name></italic> var. <tp:taxon-name><tp:taxon-name-part taxon-name-part-type="genus" reg="Ananas"/><tp:taxon-name-part taxon-name-part-type="species" reg="comosus"/><tp:taxon-name-part taxon-name-part-type="variety" reg="comosus">comosus</tp:taxon-name-part></tp:taxon-name> (L.) Merr., Coppens &amp; Leal) en Chancahamayo y Satipo, departamento de Junín, Perú</article-title><source>Ecol. Apl</source><volume>14</volume><issue>2</issue><fpage>175</fpage><lpage>189</lpage><pub-id pub-id-type="doi">10.21704/rea.v14i1-2.94</pub-id></element-citation></ref><ref id="B3609636"><element-citation xmlns:xlink="http://www.w3.org/1999/xlink" publication-type="article" xlink:type="simple"><person-group person-group-type="author"><name name-style="western"><surname>Pires</surname><given-names>E. M.</given-names></name><name name-style="western"><surname>Nogueira</surname><given-names>R. M.</given-names></name><name name-style="western"><surname>da Silva</surname><given-names>C. J.</given-names></name><name name-style="western"><surname>Pelissari</surname><given-names>F.</given-names></name><name name-style="western"><surname>Ferreira</surname><given-names>J. A. M.</given-names></name><name name-style="western"><surname>Soares</surname><given-names>M. A.</given-names></name></person-group><year>2013</year><article-title>New Sucking Coreids Species in <italic><tp:taxon-name><tp:taxon-name-part taxon-name-part-type="genus" reg="Psidium">Psidium</tp:taxon-name-part> <tp:taxon-name-part taxon-name-part-type="species" reg="guajava">guajava</tp:taxon-name-part></tp:taxon-name></italic></article-title><source>Sci. Elec. Arch</source><volume>4</volume><fpage>31</fpage><lpage>35</lpage></element-citation></ref></ref-list></tp:taxon-treatment>
