# Supplementary material for: The Coreidae of Honduras (Hemiptera: Coreidae)
Source: Biodivers Data J. 2017 Jun 5;(5):e13067. doi: 10.3897/BDJ.5.e13067 (PMC5523724; doi:10.3897/BDJ.5.e13067)
Supplement: XML Treatment for Hypselonotus interruptus [file BDJ.5.e13067-treatment26.xml]

<!DOCTYPE tp:taxon-treatment
  PUBLIC "-//TaxonX//DTD Taxonomic Treatment Publishing DTD v0 20100105//EN" "tax-treatment-NSO.dtd">
<tp:taxon-treatment xmlns:tp="http://www.plazi.org/taxpub"><tp:treatment-meta><mixed-citation publication-type="journal"><person-group><name><surname>Linares</surname><given-names>Carlos A</given-names></name><name><surname>Orozco</surname><given-names>Jesus</given-names></name></person-group><article-title>The <tp:taxon-name><tp:taxon-name-part taxon-name-part-type="family">Coreidae</tp:taxon-name-part></tp:taxon-name> of Honduras (<tp:taxon-name><tp:taxon-name-part taxon-name-part-type="order">Hemiptera</tp:taxon-name-part></tp:taxon-name>: <tp:taxon-name><tp:taxon-name-part taxon-name-part-type="family">Coreidae</tp:taxon-name-part></tp:taxon-name>)</article-title><source>Biodivers Data J</source><day>05</day><month>6</month><year>2017</year><volume>2017</volume><issue>5</issue><pub-id pub-id-type="doi">10.3897/BDJ.5.e13067</pub-id></mixed-citation></tp:treatment-meta><tp:nomenclature><tp:taxon-name><tp:taxon-name-part taxon-name-part-type="genus">Hypselonotus</tp:taxon-name-part> <tp:taxon-name-part taxon-name-part-type="species">interruptus</tp:taxon-name-part></tp:taxon-name><tp:taxon-authority>Hahn, 1833</tp:taxon-authority></tp:nomenclature><tp:treatment-sec sec-type="Distribution"><title>Distribution</title><p>Atlántida, Choluteca, Comayagua, Cortés, El Paraíso, Francisco Morazán, Gracias a Dios, and Yoro.</p></tp:treatment-sec><tp:treatment-sec sec-type="Notes"><title>Notes</title><p>Specimens examined: 102 (CEEF, CURLA, EAPZ, UNAH).</p><p>Temporal distribution: February‒July.</p><p>Hosts: <italic><tp:taxon-name><tp:taxon-name-part taxon-name-part-type="genus" reg="Eupatorium">Eupatorium</tp:taxon-name-part></tp:taxon-name></italic> sp., <italic><tp:taxon-name><tp:taxon-name-part taxon-name-part-type="genus" reg="Rubus">Rubus</tp:taxon-name-part> <tp:taxon-name-part taxon-name-part-type="species" reg="adenotrichos">adenotrichos</tp:taxon-name-part></tp:taxon-name></italic> Schltdl., <italic><tp:taxon-name><tp:taxon-name-part taxon-name-part-type="genus" reg="Gossypium">Gossypium</tp:taxon-name-part> <tp:taxon-name-part taxon-name-part-type="species" reg="hirsutum">hirsutum</tp:taxon-name-part></tp:taxon-name></italic> L. (cotton),</p><p>Hosts: <italic><tp:taxon-name><tp:taxon-name-part taxon-name-part-type="genus" reg="Litchi">Litchi</tp:taxon-name-part> <tp:taxon-name-part taxon-name-part-type="species" reg="chinensis">chinensis</tp:taxon-name-part></tp:taxon-name></italic> Sonn., <italic><tp:taxon-name><tp:taxon-name-part taxon-name-part-type="genus" reg="Oryza">Oryza</tp:taxon-name-part> <tp:taxon-name-part taxon-name-part-type="species" reg="sativa">sativa</tp:taxon-name-part></tp:taxon-name></italic> L. (Rice) (<xref ref-type="bibr" rid="B3609626">Passoa 1983</xref>); <italic><tp:taxon-name><tp:taxon-name-part taxon-name-part-type="genus" reg="Ananas">Ananas</tp:taxon-name-part> <tp:taxon-name-part taxon-name-part-type="species" reg="comosus">comosus</tp:taxon-name-part></tp:taxon-name></italic> L. (pineapple) (<xref ref-type="bibr" rid="B3609184">Arellano et al. 2015</xref>); <italic><tp:taxon-name><tp:taxon-name-part taxon-name-part-type="genus" reg="Citrus">Citrus</tp:taxon-name-part> <tp:taxon-name-part taxon-name-part-type="species" reg="limon">limon</tp:taxon-name-part></tp:taxon-name></italic> (L.) Osbeck (lemon) (<xref ref-type="bibr" rid="B3609714">USDA 2015</xref>); <italic><tp:taxon-name><tp:taxon-name-part taxon-name-part-type="genus" reg="Casearia">Casearia</tp:taxon-name-part> <tp:taxon-name-part taxon-name-part-type="species" reg="sylvestris">sylvestris</tp:taxon-name-part></tp:taxon-name></italic> Swartz, <italic><tp:taxon-name><tp:taxon-name-part taxon-name-part-type="genus" reg="Campomanesia">Campomanesia</tp:taxon-name-part> <tp:taxon-name-part taxon-name-part-type="species" reg="xanthocarpa">xanthocarpa</tp:taxon-name-part></tp:taxon-name></italic> (Mart.) O. Berg., <italic><tp:taxon-name><tp:taxon-name-part taxon-name-part-type="genus" reg="Myrciaria">Myrciaria</tp:taxon-name-part> <tp:taxon-name-part taxon-name-part-type="species" reg="rivularis">rivularis</tp:taxon-name-part></tp:taxon-name></italic> (Cambess) O. Berg, <italic><tp:taxon-name><tp:taxon-name-part taxon-name-part-type="genus" reg="Acacia">Acacia</tp:taxon-name-part> <tp:taxon-name-part taxon-name-part-type="species" reg="meanrsii">meanrsii</tp:taxon-name-part></tp:taxon-name></italic> De Wild., <italic><tp:taxon-name><tp:taxon-name-part taxon-name-part-type="genus" reg="Caesalpinia">Caesalpinia</tp:taxon-name-part> <tp:taxon-name-part taxon-name-part-type="species" reg="pluviosa">pluviosa</tp:taxon-name-part></tp:taxon-name></italic> DC., and <italic><tp:taxon-name><tp:taxon-name-part taxon-name-part-type="genus" reg="Cupressus">Cupressus</tp:taxon-name-part> <tp:taxon-name-part taxon-name-part-type="species" reg="macrocarpa">macrocarpa</tp:taxon-name-part></tp:taxon-name></italic> Hart. (cypress) (<xref ref-type="bibr" rid="B3609649">Thum and Costa 1997</xref>).</p></tp:treatment-sec><ref-list><ref id="B3609626"><element-citation xmlns:xlink="http://www.w3.org/1999/xlink" publication-type="article" xlink:type="simple"><person-group person-group-type="author"><name name-style="western"><surname>Passoa</surname><given-names>S.</given-names></name></person-group><year>1983</year><article-title>Lista de los insectos asociados con los granos básicos y otros cultivos selectos en Honduras</article-title><source>Ceiba</source><volume>25</volume><issue>1</issue><fpage>7</fpage><lpage>18</lpage></element-citation></ref><ref id="B3609184"><element-citation xmlns:xlink="http://www.w3.org/1999/xlink" publication-type="article" xlink:type="simple"><person-group person-group-type="author"><name name-style="western"><surname>Arellano</surname><given-names>G.</given-names></name><name name-style="western"><surname>Vergara</surname><given-names>C.</given-names></name><name name-style="western"><surname>Bello</surname><given-names>S.</given-names></name></person-group><year>2015</year><article-title>Plagas entomológicas y otros artrópodos en el cultivo de la piña (<italic><tp:taxon-name><tp:taxon-name-part taxon-name-part-type="genus" reg="Ananas">Ananas</tp:taxon-name-part> <tp:taxon-name-part taxon-name-part-type="species" reg="comosus">comosus</tp:taxon-name-part></tp:taxon-name></italic> var. <tp:taxon-name><tp:taxon-name-part taxon-name-part-type="genus" reg="Ananas"/><tp:taxon-name-part taxon-name-part-type="species" reg="comosus"/><tp:taxon-name-part taxon-name-part-type="variety" reg="comosus">comosus</tp:taxon-name-part></tp:taxon-name> (L.) Merr., Coppens &amp; Leal) en Chancahamayo y Satipo, departamento de Junín, Perú</article-title><source>Ecol. Apl</source><volume>14</volume><issue>2</issue><fpage>175</fpage><lpage>189</lpage><pub-id pub-id-type="doi">10.21704/rea.v14i1-2.94</pub-id></element-citation></ref><ref id="B3609714"><element-citation xmlns:xlink="http://www.w3.org/1999/xlink" publication-type="book" xlink:type="simple"><person-group person-group-type="author"><name name-style="western"><surname>USDA</surname></name></person-group><year>2015</year><source>Risk Assessment for the Importation of Fresh Lemon (<italic><tp:taxon-name><tp:taxon-name-part taxon-name-part-type="genus" reg="Citrus">Citrus</tp:taxon-name-part> <tp:taxon-name-part taxon-name-part-type="species" reg="limon">limon</tp:taxon-name-part></tp:taxon-name></italic> (L.) Burm. f.) Fruit from Northwest Argentina into the Continental United States</source><publisher-name>USDA</publisher-name><publisher-loc>Raleigh, N.C.</publisher-loc></element-citation></ref><ref id="B3609649"><element-citation xmlns:xlink="http://www.w3.org/1999/xlink" publication-type="article" xlink:type="simple"><person-group person-group-type="author"><name name-style="western"><surname>Thum</surname><given-names>A. B.</given-names></name><name name-style="western"><surname>Costa</surname><given-names>E. C.</given-names></name></person-group><year>1997</year><article-title><tp:taxon-name><tp:taxon-name-part taxon-name-part-type="family">Coreidae</tp:taxon-name-part></tp:taxon-name> (<tp:taxon-name><tp:taxon-name-part taxon-name-part-type="suborder">Heteroptera</tp:taxon-name-part></tp:taxon-name>) associados a espécies florestais</article-title><source>Cienc. Flo</source><volume>7</volume><issue>1</issue><fpage>27</fpage><lpage>31</lpage></element-citation></ref></ref-list></tp:taxon-treatment>
