# Supplementary material for: The Coreidae of Honduras (Hemiptera: Coreidae)
Source: Biodivers Data J. 2017 Jun 5;(5):e13067. doi: 10.3897/BDJ.5.e13067 (PMC5523724; doi:10.3897/BDJ.5.e13067)
Supplement: XML Treatment for Leptoglossus gonagra [file BDJ.5.e13067-treatment33.xml]

<!DOCTYPE tp:taxon-treatment
  PUBLIC "-//TaxonX//DTD Taxonomic Treatment Publishing DTD v0 20100105//EN" "tax-treatment-NSO.dtd">
<tp:taxon-treatment xmlns:tp="http://www.plazi.org/taxpub"><tp:treatment-meta><mixed-citation publication-type="journal"><person-group><name><surname>Linares</surname><given-names>Carlos A</given-names></name><name><surname>Orozco</surname><given-names>Jesus</given-names></name></person-group><article-title>The <tp:taxon-name><tp:taxon-name-part taxon-name-part-type="family">Coreidae</tp:taxon-name-part></tp:taxon-name> of Honduras (<tp:taxon-name><tp:taxon-name-part taxon-name-part-type="order">Hemiptera</tp:taxon-name-part></tp:taxon-name>: <tp:taxon-name><tp:taxon-name-part taxon-name-part-type="family">Coreidae</tp:taxon-name-part></tp:taxon-name>)</article-title><source>Biodivers Data J</source><day>05</day><month>6</month><year>2017</year><volume>2017</volume><issue>5</issue><pub-id pub-id-type="doi">10.3897/BDJ.5.e13067</pub-id></mixed-citation></tp:treatment-meta><tp:nomenclature><tp:taxon-name><tp:taxon-name-part taxon-name-part-type="genus">Leptoglossus</tp:taxon-name-part> <tp:taxon-name-part taxon-name-part-type="species">gonagra</tp:taxon-name-part></tp:taxon-name><tp:taxon-authority>(F., 1775)</tp:taxon-authority></tp:nomenclature><tp:treatment-sec sec-type="Distribution"><title>Distribution</title><p>Choluteca, Comayagua, Francisco Morazán, and Olancho.</p></tp:treatment-sec><tp:treatment-sec sec-type="Notes"><title>Notes</title><p>Specimens examined: 40 (CEEF, EAPZ)</p><p>Temporal distribution: January, May‒July, September, and October.</p><p>Hosts: <italic><tp:taxon-name><tp:taxon-name-part taxon-name-part-type="genus" reg="Luffa">Luffa</tp:taxon-name-part> <tp:taxon-name-part taxon-name-part-type="species" reg="cylindrica">cylindrica</tp:taxon-name-part></tp:taxon-name></italic> (L.) M. Roem., <italic><tp:taxon-name><tp:taxon-name-part taxon-name-part-type="genus" reg="Passiflora">Passiflora</tp:taxon-name-part> <tp:taxon-name-part taxon-name-part-type="species" reg="edulis">edulis</tp:taxon-name-part></tp:taxon-name></italic> Sims (Passion fruit), <italic><tp:taxon-name><tp:taxon-name-part taxon-name-part-type="genus" reg="Citrullus">Citrullus</tp:taxon-name-part> <tp:taxon-name-part taxon-name-part-type="species" reg="lanatus">lanatus</tp:taxon-name-part></tp:taxon-name></italic> (Thunb.) Matsum. &amp; Nakai (watermelon) (EAPZ); <italic><tp:taxon-name><tp:taxon-name-part taxon-name-part-type="genus" reg="Momordica">Momordica</tp:taxon-name-part> <tp:taxon-name-part taxon-name-part-type="species" reg="charantia">charantia</tp:taxon-name-part></tp:taxon-name></italic> L. (bitter melon), <italic><tp:taxon-name><tp:taxon-name-part taxon-name-part-type="genus" reg="Citrus">Citrus</tp:taxon-name-part> <tp:taxon-name-part taxon-name-part-type="species" reg="sinensis">sinensis</tp:taxon-name-part></tp:taxon-name></italic> (L.) Osbeck (oranges), <italic><tp:taxon-name><tp:taxon-name-part taxon-name-part-type="genus" reg="Punica">Punica</tp:taxon-name-part> <tp:taxon-name-part taxon-name-part-type="species" reg="granatum">granatum</tp:taxon-name-part></tp:taxon-name></italic> L. (grenade), <italic><tp:taxon-name><tp:taxon-name-part taxon-name-part-type="genus" reg="Mangifera">Mangifera</tp:taxon-name-part> <tp:taxon-name-part taxon-name-part-type="species" reg="indica">indica</tp:taxon-name-part></tp:taxon-name></italic> L. (mango), <italic><tp:taxon-name><tp:taxon-name-part taxon-name-part-type="genus" reg="Nicotiana">Nicotiana</tp:taxon-name-part> <tp:taxon-name-part taxon-name-part-type="species" reg="tabacum">tabacum</tp:taxon-name-part></tp:taxon-name></italic> L. (tobacco), <italic><tp:taxon-name><tp:taxon-name-part taxon-name-part-type="genus" reg="Cucumis">Cucumis</tp:taxon-name-part> <tp:taxon-name-part taxon-name-part-type="species" reg="melo">melo</tp:taxon-name-part></tp:taxon-name></italic> L. (sweet melon), <italic><tp:taxon-name><tp:taxon-name-part taxon-name-part-type="genus" reg="Citrus">Citrus</tp:taxon-name-part> <tp:taxon-name-part taxon-name-part-type="species" reg="paradisi">paradisi</tp:taxon-name-part></tp:taxon-name></italic> Macfadyen (grapefruit) (<xref ref-type="bibr" rid="B3609557">Mitchell 2000</xref>), and <italic><tp:taxon-name><tp:taxon-name-part taxon-name-part-type="genus" reg="Jatropha">Jatropha</tp:taxon-name-part> <tp:taxon-name-part taxon-name-part-type="species" reg="curcas">curcas</tp:taxon-name-part></tp:taxon-name></italic> L. (Barbados nut) (<xref ref-type="bibr" rid="B3609149">Alonso and Lezcano 2014</xref>).</p></tp:treatment-sec><ref-list><ref id="B3609557"><element-citation xmlns:xlink="http://www.w3.org/1999/xlink" publication-type="chapter" xlink:type="simple"><person-group person-group-type="author"><name name-style="western"><surname>Mitchell</surname><given-names>P. L.</given-names></name></person-group><year>2000</year><chapter-title>Leaf-footed bugs (<tp:taxon-name><tp:taxon-name-part taxon-name-part-type="family">Coreidae</tp:taxon-name-part></tp:taxon-name>)</chapter-title><person-group person-group-type="editor"><name name-style="western"><surname>Schaefer</surname><given-names>C. W.</given-names></name><name name-style="western"><surname>Panizzi</surname><given-names>A. R.</given-names></name></person-group><source><tp:taxon-name><tp:taxon-name-part taxon-name-part-type="suborder">Heteroptera</tp:taxon-name-part></tp:taxon-name> of Economic Importance</source><publisher-name>CRC Press</publisher-name><publisher-loc>Boca Raton, FL</publisher-loc></element-citation></ref><ref id="B3609149"><element-citation xmlns:xlink="http://www.w3.org/1999/xlink" publication-type="article" xlink:type="simple"><person-group person-group-type="author"><name name-style="western"><surname>Alonso</surname><given-names>O</given-names></name><name name-style="western"><surname>Lezcano</surname><given-names>J. C</given-names></name></person-group><year>2014</year><article-title>Artrópodos asociados a <italic><tp:taxon-name><tp:taxon-name-part taxon-name-part-type="genus" reg="Jatropha">Jatropha</tp:taxon-name-part> <tp:taxon-name-part taxon-name-part-type="species" reg="curcas">curcas</tp:taxon-name-part></tp:taxon-name></italic> Linnaeus. Funciones y estrategia para su manejo</article-title><source>Past. Forr</source><volume>37</volume><issue>1</issue><fpage>3</fpage><lpage>16</lpage></element-citation></ref></ref-list></tp:taxon-treatment>
