# Supplementary material for: The Coreidae of Honduras (Hemiptera: Coreidae)
Source: Biodivers Data J. 2017 Jun 5;(5):e13067. doi: 10.3897/BDJ.5.e13067 (PMC5523724; doi:10.3897/BDJ.5.e13067)
Supplement: XML Treatment for Leptoglossus zonatus [file BDJ.5.e13067-treatment36.xml]

<!DOCTYPE tp:taxon-treatment
  PUBLIC "-//TaxonX//DTD Taxonomic Treatment Publishing DTD v0 20100105//EN" "tax-treatment-NSO.dtd">
<tp:taxon-treatment xmlns:tp="http://www.plazi.org/taxpub"><tp:treatment-meta><mixed-citation publication-type="journal"><person-group><name><surname>Linares</surname><given-names>Carlos A</given-names></name><name><surname>Orozco</surname><given-names>Jesus</given-names></name></person-group><article-title>The <tp:taxon-name><tp:taxon-name-part taxon-name-part-type="family">Coreidae</tp:taxon-name-part></tp:taxon-name> of Honduras (<tp:taxon-name><tp:taxon-name-part taxon-name-part-type="order">Hemiptera</tp:taxon-name-part></tp:taxon-name>: <tp:taxon-name><tp:taxon-name-part taxon-name-part-type="family">Coreidae</tp:taxon-name-part></tp:taxon-name>)</article-title><source>Biodivers Data J</source><day>05</day><month>6</month><year>2017</year><volume>2017</volume><issue>5</issue><pub-id pub-id-type="doi">10.3897/BDJ.5.e13067</pub-id></mixed-citation></tp:treatment-meta><tp:nomenclature><tp:taxon-name><tp:taxon-name-part taxon-name-part-type="genus">Leptoglossus</tp:taxon-name-part> <tp:taxon-name-part taxon-name-part-type="species">zonatus</tp:taxon-name-part></tp:taxon-name><tp:taxon-authority>(Dallas, 1852)</tp:taxon-authority></tp:nomenclature><tp:treatment-sec sec-type="Distribution"><title>Distribution</title><p>Atlántida, Choluteca, Comayagua, Copán, Cortés, El Paraíso, Francisco Morazán, Gracias a Dios, Islas de la Bahía, Lempira, Olancho, and Yoro.</p></tp:treatment-sec><tp:treatment-sec sec-type="Notes"><title>Notes</title><p>Specimens examined: 195 (CEEF, CURLA, EAPZ, UNAH).</p><p>Temporal distribution: Year long.</p><p>Hosts: <italic><tp:taxon-name><tp:taxon-name-part taxon-name-part-type="genus" reg="Luffa">Luffa</tp:taxon-name-part> <tp:taxon-name-part taxon-name-part-type="species" reg="cylindrica">cylindrica</tp:taxon-name-part></tp:taxon-name></italic> Miller, <italic><tp:taxon-name><tp:taxon-name-part taxon-name-part-type="genus" reg="Passiflora">Passiflora</tp:taxon-name-part> <tp:taxon-name-part taxon-name-part-type="species" reg="edulis">edulis</tp:taxon-name-part></tp:taxon-name></italic> Sims (passion fruit), <italic><tp:taxon-name><tp:taxon-name-part taxon-name-part-type="genus" reg="Asparagus">Asparagus</tp:taxon-name-part> <tp:taxon-name-part taxon-name-part-type="species" reg="officinalis">officinalis</tp:taxon-name-part></tp:taxon-name></italic> L. (asparagus), <italic><tp:taxon-name><tp:taxon-name-part taxon-name-part-type="genus" reg="Citrus">Citrus</tp:taxon-name-part> <tp:taxon-name-part taxon-name-part-type="species" reg="sinensis">sinensis</tp:taxon-name-part></tp:taxon-name></italic> (L.) Osbeck (orange), <italic><tp:taxon-name><tp:taxon-name-part taxon-name-part-type="genus" reg="Solanum">Solanum</tp:taxon-name-part> <tp:taxon-name-part taxon-name-part-type="species" reg="lycopersicum">lycopersicum</tp:taxon-name-part></tp:taxon-name></italic> L. (tomato), <italic><tp:taxon-name><tp:taxon-name-part taxon-name-part-type="genus" reg="Zea">Zea</tp:taxon-name-part> <tp:taxon-name-part taxon-name-part-type="species" reg="mays">mays</tp:taxon-name-part></tp:taxon-name></italic> L. (corn), <italic><tp:taxon-name><tp:taxon-name-part taxon-name-part-type="genus" reg="Punica">Punica</tp:taxon-name-part> <tp:taxon-name-part taxon-name-part-type="species" reg="granatum">granatum</tp:taxon-name-part></tp:taxon-name></italic> L. (grenada), <italic><tp:taxon-name><tp:taxon-name-part taxon-name-part-type="genus" reg="Anacardium">Anacardium</tp:taxon-name-part> <tp:taxon-name-part taxon-name-part-type="species" reg="occidentale">occidentale</tp:taxon-name-part></tp:taxon-name></italic> L. (cashew), <italic><tp:taxon-name><tp:taxon-name-part taxon-name-part-type="genus" reg="Psidium">Psidium</tp:taxon-name-part> <tp:taxon-name-part taxon-name-part-type="species" reg="guajava">guajava</tp:taxon-name-part></tp:taxon-name></italic> L., <italic><tp:taxon-name><tp:taxon-name-part taxon-name-part-type="genus" reg="Oryza">Oryza</tp:taxon-name-part> <tp:taxon-name-part taxon-name-part-type="species" reg="sativa">sativa</tp:taxon-name-part></tp:taxon-name></italic> L. (rice), <italic><tp:taxon-name><tp:taxon-name-part taxon-name-part-type="genus" reg="Solanum">Solanum</tp:taxon-name-part> <tp:taxon-name-part taxon-name-part-type="species" reg="tuberosum">tuberosum</tp:taxon-name-part></tp:taxon-name></italic> L. (potato) (EAPZ); <italic><tp:taxon-name><tp:taxon-name-part taxon-name-part-type="genus" reg="Cucurbita">Cucurbita</tp:taxon-name-part></tp:taxon-name></italic> sp., <italic><tp:taxon-name><tp:taxon-name-part taxon-name-part-type="genus" reg="Triadica">Triadica</tp:taxon-name-part> <tp:taxon-name-part taxon-name-part-type="species" reg="sebifera">sebifera</tp:taxon-name-part></tp:taxon-name></italic> (L.) Small (Chinese tallow), <italic><tp:taxon-name><tp:taxon-name-part taxon-name-part-type="genus" reg="Sorghum">Sorghum</tp:taxon-name-part></tp:taxon-name></italic> sp. (sorghum), <italic><tp:taxon-name><tp:taxon-name-part taxon-name-part-type="genus" reg="Schizocarpum">Schizocarpum</tp:taxon-name-part> <tp:taxon-name-part taxon-name-part-type="species" reg="reflexum">reflexum</tp:taxon-name-part></tp:taxon-name></italic> Rose, <italic><tp:taxon-name><tp:taxon-name-part taxon-name-part-type="genus" reg="Chilopsis">Chilopsis</tp:taxon-name-part> <tp:taxon-name-part taxon-name-part-type="species" reg="linearis">linearis</tp:taxon-name-part></tp:taxon-name></italic> (Cav.) Sweet, <italic><tp:taxon-name><tp:taxon-name-part taxon-name-part-type="genus" reg="Jatropha">Jatropha</tp:taxon-name-part> <tp:taxon-name-part taxon-name-part-type="species" reg="curcas">curcas</tp:taxon-name-part></tp:taxon-name></italic> L. (Barbados nut), <italic><tp:taxon-name><tp:taxon-name-part taxon-name-part-type="genus" reg="Actinocheita">Actinocheita</tp:taxon-name-part> <tp:taxon-name-part taxon-name-part-type="species" reg="filicina">filicina</tp:taxon-name-part></tp:taxon-name></italic> (DC.) F. A. Barkley (<xref ref-type="bibr" rid="B3609557">Mitchell 2000</xref>); <italic><tp:taxon-name><tp:taxon-name-part taxon-name-part-type="genus" reg="Helianthus">Helianthus</tp:taxon-name-part></tp:taxon-name></italic> sp., <italic><tp:taxon-name><tp:taxon-name-part taxon-name-part-type="genus" reg="Crescentia">Crescentia</tp:taxon-name-part></tp:taxon-name></italic> sp., <italic><tp:taxon-name><tp:taxon-name-part taxon-name-part-type="genus" reg="Hylocereus">Hylocereus</tp:taxon-name-part></tp:taxon-name></italic> sp., <italic><tp:taxon-name><tp:taxon-name-part taxon-name-part-type="genus" reg="Schizocarpum">Schizocarpum</tp:taxon-name-part></tp:taxon-name></italic> sp., <italic><tp:taxon-name><tp:taxon-name-part taxon-name-part-type="genus" reg="Cucumis">Cucumis</tp:taxon-name-part></tp:taxon-name></italic> sp., <italic><tp:taxon-name><tp:taxon-name-part taxon-name-part-type="genus" reg="Phaseolus">Phaseolus</tp:taxon-name-part></tp:taxon-name></italic> sp., <italic><tp:taxon-name><tp:taxon-name-part taxon-name-part-type="genus" reg="Persea">Persea</tp:taxon-name-part></tp:taxon-name></italic> sp., <italic><tp:taxon-name><tp:taxon-name-part taxon-name-part-type="genus" reg="Gossypium">Gossypium</tp:taxon-name-part></tp:taxon-name></italic> sp., <italic><tp:taxon-name><tp:taxon-name-part taxon-name-part-type="genus" reg="Azadirachta">Azadirachta</tp:taxon-name-part> <tp:taxon-name-part taxon-name-part-type="species" reg="indica">indica</tp:taxon-name-part></tp:taxon-name></italic> A. Juss., <italic><tp:taxon-name><tp:taxon-name-part taxon-name-part-type="genus" reg="Musa">Musa</tp:taxon-name-part></tp:taxon-name></italic> sp., <italic><tp:taxon-name><tp:taxon-name-part taxon-name-part-type="genus" reg="Sesamum">Sesamum</tp:taxon-name-part> <tp:taxon-name-part taxon-name-part-type="species" reg="indicum">indicum</tp:taxon-name-part></tp:taxon-name></italic> L. (sesame), and <italic><tp:taxon-name><tp:taxon-name-part taxon-name-part-type="genus" reg="Coffea">Coffea</tp:taxon-name-part> <tp:taxon-name-part taxon-name-part-type="species" reg="arabica">arabica</tp:taxon-name-part></tp:taxon-name></italic> L. (coffee) (<xref ref-type="bibr" rid="B3609533">Maes and Goellner-Scheiding 1993</xref>).</p><p><italic><tp:taxon-name><tp:taxon-name-part taxon-name-part-type="genus" reg="Leptoglossus">Leptoglossus</tp:taxon-name-part> <tp:taxon-name-part taxon-name-part-type="species" reg="zonatus">zonatus</tp:taxon-name-part></tp:taxon-name></italic> is one of the most important and abundant pest species of coreids in Honduras. This species is parasitized by wasps of the genera <italic>Geyon, <tp:taxon-name><tp:taxon-name-part taxon-name-part-type="genus" reg="Ooencyrtus">Ooencyrtus</tp:taxon-name-part></tp:taxon-name>, <tp:taxon-name><tp:taxon-name-part taxon-name-part-type="genus" reg="Anastatus">Anastatus</tp:taxon-name-part></tp:taxon-name></italic> and <italic><tp:taxon-name><tp:taxon-name-part taxon-name-part-type="genus" reg="Neorileya">Neorileya</tp:taxon-name-part></tp:taxon-name></italic>. <italic><tp:taxon-name><tp:taxon-name-part taxon-name-part-type="genus" reg="Beauveria">Beauveria</tp:taxon-name-part> <tp:taxon-name-part taxon-name-part-type="species" reg="bassiana">bassiana</tp:taxon-name-part></tp:taxon-name></italic> and <italic><tp:taxon-name><tp:taxon-name-part taxon-name-part-type="genus" reg="Metarhizium">Metarhizium</tp:taxon-name-part> <tp:taxon-name-part taxon-name-part-type="species" reg="anisopliae">anisopliae</tp:taxon-name-part></tp:taxon-name></italic> have been used successfully as a control (<xref ref-type="bibr" rid="B3609557">Mitchell 2000</xref>).</p></tp:treatment-sec><ref-list><ref id="B3609557"><element-citation xmlns:xlink="http://www.w3.org/1999/xlink" publication-type="chapter" xlink:type="simple"><person-group person-group-type="author"><name name-style="western"><surname>Mitchell</surname><given-names>P. L.</given-names></name></person-group><year>2000</year><chapter-title>Leaf-footed bugs (<tp:taxon-name><tp:taxon-name-part taxon-name-part-type="family">Coreidae</tp:taxon-name-part></tp:taxon-name>)</chapter-title><person-group person-group-type="editor"><name name-style="western"><surname>Schaefer</surname><given-names>C. W.</given-names></name><name name-style="western"><surname>Panizzi</surname><given-names>A. R.</given-names></name></person-group><source><tp:taxon-name><tp:taxon-name-part taxon-name-part-type="suborder">Heteroptera</tp:taxon-name-part></tp:taxon-name> of Economic Importance</source><publisher-name>CRC Press</publisher-name><publisher-loc>Boca Raton, FL</publisher-loc></element-citation></ref><ref id="B3609533"><element-citation xmlns:xlink="http://www.w3.org/1999/xlink" publication-type="article" xlink:type="simple"><person-group person-group-type="author"><name name-style="western"><surname>Maes</surname><given-names>J. M.</given-names></name><name name-style="western"><surname>Goellner-Scheiding</surname><given-names>U.</given-names></name></person-group><year>1993</year><article-title>Catálogo de los <tp:taxon-name><tp:taxon-name-part taxon-name-part-type="family">Coreidae</tp:taxon-name-part></tp:taxon-name> (<tp:taxon-name><tp:taxon-name-part taxon-name-part-type="suborder">Heteroptera</tp:taxon-name-part></tp:taxon-name>) de Nicaragua</article-title><source>Rev. Nica. Ent</source><volume>25</volume><fpage>1</fpage><lpage>19</lpage></element-citation></ref></ref-list></tp:taxon-treatment>
