# Supplementary material for: The Coreidae of Honduras (Hemiptera: Coreidae)
Source: Biodivers Data J. 2017 Jun 5;(5):e13067. doi: 10.3897/BDJ.5.e13067 (PMC5523724; doi:10.3897/BDJ.5.e13067)
Supplement: XML Treatment for Phthia lunata [file BDJ.5.e13067-treatment51.xml]

<!DOCTYPE tp:taxon-treatment
  PUBLIC "-//TaxonX//DTD Taxonomic Treatment Publishing DTD v0 20100105//EN" "tax-treatment-NSO.dtd">
<tp:taxon-treatment xmlns:tp="http://www.plazi.org/taxpub"><tp:treatment-meta><mixed-citation publication-type="journal"><person-group><name><surname>Linares</surname><given-names>Carlos A</given-names></name><name><surname>Orozco</surname><given-names>Jesus</given-names></name></person-group><article-title>The <tp:taxon-name><tp:taxon-name-part taxon-name-part-type="family">Coreidae</tp:taxon-name-part></tp:taxon-name> of Honduras (<tp:taxon-name><tp:taxon-name-part taxon-name-part-type="order">Hemiptera</tp:taxon-name-part></tp:taxon-name>: <tp:taxon-name><tp:taxon-name-part taxon-name-part-type="family">Coreidae</tp:taxon-name-part></tp:taxon-name>)</article-title><source>Biodivers Data J</source><day>05</day><month>6</month><year>2017</year><volume>2017</volume><issue>5</issue><pub-id pub-id-type="doi">10.3897/BDJ.5.e13067</pub-id></mixed-citation></tp:treatment-meta><tp:nomenclature><tp:taxon-name><tp:taxon-name-part taxon-name-part-type="genus">Phthia</tp:taxon-name-part> <tp:taxon-name-part taxon-name-part-type="species">lunata</tp:taxon-name-part></tp:taxon-name><tp:taxon-authority>(F., 1787)</tp:taxon-authority></tp:nomenclature><tp:treatment-sec sec-type="Distribution"><title>Distribution</title><p>Atlántida, Comayagua, and Cortés.</p></tp:treatment-sec><tp:treatment-sec sec-type="Notes"><title>Notes</title><p>
              <bold>NEW COUNTRY RECORD</bold>
            </p><p>Specimens examined: 5 (EAPZ).</p><p>Temporal distribution: June, August, and September.</p><p>Hosts: <italic><tp:taxon-name><tp:taxon-name-part taxon-name-part-type="genus" reg="Capsicum">Capsicum</tp:taxon-name-part> <tp:taxon-name-part taxon-name-part-type="species" reg="annuum">annuum</tp:taxon-name-part></tp:taxon-name></italic> L. (sweet pepper) (EAPZ); <italic><tp:taxon-name><tp:taxon-name-part taxon-name-part-type="genus" reg="Citrullus">Citrullus</tp:taxon-name-part> <tp:taxon-name-part taxon-name-part-type="species" reg="lanatus">lanatus</tp:taxon-name-part></tp:taxon-name></italic> (Thunb.) Matsum. &amp; Nakai (watermelon), and <italic><tp:taxon-name><tp:taxon-name-part taxon-name-part-type="genus" reg="Cucurbita">Cucurbita</tp:taxon-name-part></tp:taxon-name></italic> sp. (<xref ref-type="bibr" rid="B3609533">Maes and Goellner-Scheiding 1993</xref>).</p><p>Known distribution: Argentina, Brazil, Colombia, Costa Rica, Cuba, Mexico, Panama, Puerto Rico, and Suriname (<xref ref-type="bibr" rid="B3609596">Packauskas 2010</xref>).</p><p>This species is reported as a vector of <italic><tp:taxon-name><tp:taxon-name-part taxon-name-part-type="genus" reg="Phytomonas">Phytomonas</tp:taxon-name-part></tp:taxon-name></italic> sp. (<xref ref-type="bibr" rid="B3609438">Godoi et al. 2002</xref>).</p></tp:treatment-sec><ref-list><ref id="B3609533"><element-citation xmlns:xlink="http://www.w3.org/1999/xlink" publication-type="article" xlink:type="simple"><person-group person-group-type="author"><name name-style="western"><surname>Maes</surname><given-names>J. M.</given-names></name><name name-style="western"><surname>Goellner-Scheiding</surname><given-names>U.</given-names></name></person-group><year>1993</year><article-title>Catálogo de los <tp:taxon-name><tp:taxon-name-part taxon-name-part-type="family">Coreidae</tp:taxon-name-part></tp:taxon-name> (<tp:taxon-name><tp:taxon-name-part taxon-name-part-type="suborder">Heteroptera</tp:taxon-name-part></tp:taxon-name>) de Nicaragua</article-title><source>Rev. Nica. Ent</source><volume>25</volume><fpage>1</fpage><lpage>19</lpage></element-citation></ref><ref id="B3609596"><element-citation xmlns:xlink="http://www.w3.org/1999/xlink" publication-type="book" xlink:type="simple"><person-group person-group-type="author"><name name-style="western"><surname>Packauskas</surname><given-names>R.</given-names></name></person-group><year>2010</year><source>Catalog of the <tp:taxon-name><tp:taxon-name-part taxon-name-part-type="family">Coreidae</tp:taxon-name-part></tp:taxon-name>, Or Leaf-footed Bugs, of the New World.</source><publisher-name>Fort Hays Studies</publisher-name></element-citation></ref><ref id="B3609438"><element-citation xmlns:xlink="http://www.w3.org/1999/xlink" publication-type="article" xlink:type="simple"><person-group person-group-type="author"><name name-style="western"><surname>Godoi</surname><given-names>M. M.</given-names></name><name name-style="western"><surname>Serrano</surname><given-names>M. G.</given-names></name><name name-style="western"><surname>Teixeira</surname><given-names>M. M.</given-names></name><name name-style="western"><surname>Camargo</surname><given-names>E. P.</given-names></name></person-group><year>2002</year><article-title>A PCR‒Based Survey on <tp:taxon-name><tp:taxon-name-part taxon-name-part-type="genus" reg="Phytomonas">Phytomonas</tp:taxon-name-part></tp:taxon-name> (<tp:taxon-name><tp:taxon-name-part taxon-name-part-type="phylum">Euglenozoa</tp:taxon-name-part></tp:taxon-name>: <tp:taxon-name><tp:taxon-name-part taxon-name-part-type="class">Trypanosomatidae</tp:taxon-name-part></tp:taxon-name>) in Phytophagous Hemipterans of the Amazon Region</article-title><source>J. Eukaryot. Microbiol</source><volume>49</volume><issue>4</issue><fpage>275</fpage><lpage>279</lpage><pub-id pub-id-type="doi">10.1111/j.1550-7408.2002.tb00370.x</pub-id></element-citation></ref></ref-list></tp:taxon-treatment>
