# Supplementary material for: The Coreidae of Honduras (Hemiptera: Coreidae)
Source: Biodivers Data J. 2017 Jun 5;(5):e13067. doi: 10.3897/BDJ.5.e13067 (PMC5523724; doi:10.3897/BDJ.5.e13067)
Supplement: XML Treatment for Phthiacnemia picta [file BDJ.5.e13067-treatment53.xml]

<!DOCTYPE tp:taxon-treatment
  PUBLIC "-//TaxonX//DTD Taxonomic Treatment Publishing DTD v0 20100105//EN" "tax-treatment-NSO.dtd">
<tp:taxon-treatment xmlns:tp="http://www.plazi.org/taxpub"><tp:treatment-meta><mixed-citation publication-type="journal"><person-group><name><surname>Linares</surname><given-names>Carlos A</given-names></name><name><surname>Orozco</surname><given-names>Jesus</given-names></name></person-group><article-title>The <tp:taxon-name><tp:taxon-name-part taxon-name-part-type="family">Coreidae</tp:taxon-name-part></tp:taxon-name> of Honduras (<tp:taxon-name><tp:taxon-name-part taxon-name-part-type="order">Hemiptera</tp:taxon-name-part></tp:taxon-name>: <tp:taxon-name><tp:taxon-name-part taxon-name-part-type="family">Coreidae</tp:taxon-name-part></tp:taxon-name>)</article-title><source>Biodivers Data J</source><day>05</day><month>6</month><year>2017</year><volume>2017</volume><issue>5</issue><pub-id pub-id-type="doi">10.3897/BDJ.5.e13067</pub-id></mixed-citation></tp:treatment-meta><tp:nomenclature><tp:taxon-name><tp:taxon-name-part taxon-name-part-type="genus">Phthiacnemia</tp:taxon-name-part> <tp:taxon-name-part taxon-name-part-type="species">picta</tp:taxon-name-part></tp:taxon-name><tp:taxon-authority>(Drury, 1773)</tp:taxon-authority></tp:nomenclature><tp:treatment-sec sec-type="Distribution"><title>Distribution</title><p>Atlántida, Comayagua, Choluteca, El Paraíso, and Francisco Morazán.</p></tp:treatment-sec><tp:treatment-sec sec-type="Notes"><title>Notes</title><p>Specimens examined: 38 (CEEF, CURLA, EAPZ, UNAH).</p><p>Temporal distribution: May‒July, August, and September.</p><p>Hosts: <italic><tp:taxon-name><tp:taxon-name-part taxon-name-part-type="genus" reg="Ipomoea">Ipomoea</tp:taxon-name-part> <tp:taxon-name-part taxon-name-part-type="species" reg="batatas">batatas</tp:taxon-name-part></tp:taxon-name></italic> (L.) Lam. (sweet potato), <italic><tp:taxon-name><tp:taxon-name-part taxon-name-part-type="genus" reg="Solanum">Solanum</tp:taxon-name-part> <tp:taxon-name-part taxon-name-part-type="species" reg="tuberosum">tuberosum</tp:taxon-name-part></tp:taxon-name></italic> L. (potato), <italic><tp:taxon-name><tp:taxon-name-part taxon-name-part-type="genus" reg="Solanum">Solanum</tp:taxon-name-part> <tp:taxon-name-part taxon-name-part-type="species" reg="lycopersicum">lycopersicum</tp:taxon-name-part></tp:taxon-name></italic> L. (tomato) (EAPZ); <italic><tp:taxon-name><tp:taxon-name-part taxon-name-part-type="genus" reg="Pisum">Pisum</tp:taxon-name-part></tp:taxon-name></italic> sp., <italic><tp:taxon-name><tp:taxon-name-part taxon-name-part-type="genus" reg="Phaseolus">Phaseolus</tp:taxon-name-part> <tp:taxon-name-part taxon-name-part-type="species" reg="vulgaris">vulgaris</tp:taxon-name-part></tp:taxon-name></italic> L. (beans), <italic><tp:taxon-name><tp:taxon-name-part taxon-name-part-type="genus" reg="Trifolium">Trifolium</tp:taxon-name-part></tp:taxon-name></italic> sp., <italic><tp:taxon-name><tp:taxon-name-part taxon-name-part-type="genus" reg="Vicia">Vicia</tp:taxon-name-part></tp:taxon-name></italic> sp., <italic><tp:taxon-name><tp:taxon-name-part taxon-name-part-type="genus" reg="Vigna">Vigna</tp:taxon-name-part></tp:taxon-name></italic> sp., <italic><tp:taxon-name><tp:taxon-name-part taxon-name-part-type="genus" reg="Stellaria">Stellaria</tp:taxon-name-part></tp:taxon-name></italic> sp., <italic><tp:taxon-name><tp:taxon-name-part taxon-name-part-type="genus" reg="Citrullus">Citrullus</tp:taxon-name-part> <tp:taxon-name-part taxon-name-part-type="species" reg="lanatus">lanatus</tp:taxon-name-part></tp:taxon-name></italic> (Thunb.) Matsum. &amp; Nakai (watermelon), <italic><tp:taxon-name><tp:taxon-name-part taxon-name-part-type="genus" reg="Cucurbita">Cucurbita</tp:taxon-name-part> <tp:taxon-name-part taxon-name-part-type="species" reg="pepo">pepo</tp:taxon-name-part></tp:taxon-name></italic> L. (pumpkin), <italic><tp:taxon-name><tp:taxon-name-part taxon-name-part-type="genus" reg="Cucumis">Cucumis</tp:taxon-name-part> <tp:taxon-name-part taxon-name-part-type="species" reg="sativus">sativus</tp:taxon-name-part></tp:taxon-name></italic> L. (cucumber), <italic><tp:taxon-name><tp:taxon-name-part taxon-name-part-type="genus" reg="Momordica">Momordica</tp:taxon-name-part></tp:taxon-name></italic> sp., <italic><tp:taxon-name><tp:taxon-name-part taxon-name-part-type="genus" reg="Passiflora">Passiflora</tp:taxon-name-part> <tp:taxon-name-part taxon-name-part-type="species" reg="edulis">edulis</tp:taxon-name-part></tp:taxon-name></italic> Sims (passion fruit), <italic><tp:taxon-name><tp:taxon-name-part taxon-name-part-type="genus" reg="Punica">Punica</tp:taxon-name-part> <tp:taxon-name-part taxon-name-part-type="species" reg="granatum">granatum</tp:taxon-name-part></tp:taxon-name></italic> L. (grenade), <italic><tp:taxon-name><tp:taxon-name-part taxon-name-part-type="genus" reg="Sorghum">Sorghum</tp:taxon-name-part></tp:taxon-name></italic> sp., <italic><tp:taxon-name><tp:taxon-name-part taxon-name-part-type="genus" reg="Zea">Zea</tp:taxon-name-part> <tp:taxon-name-part taxon-name-part-type="species" reg="mays">mays</tp:taxon-name-part></tp:taxon-name></italic> L. (corn), <italic><tp:taxon-name><tp:taxon-name-part taxon-name-part-type="genus" reg="Oryza">Oryza</tp:taxon-name-part> <tp:taxon-name-part taxon-name-part-type="species" reg="sativa">sativa</tp:taxon-name-part></tp:taxon-name></italic> L. (rice), <italic><tp:taxon-name><tp:taxon-name-part taxon-name-part-type="genus" reg="Coffea">Coffea</tp:taxon-name-part> <tp:taxon-name-part taxon-name-part-type="species" reg="arabica">arabica</tp:taxon-name-part></tp:taxon-name></italic> L. (coffee), <italic><tp:taxon-name><tp:taxon-name-part taxon-name-part-type="genus" reg="Sesamum">Sesamum</tp:taxon-name-part> <tp:taxon-name-part taxon-name-part-type="species" reg="indicum">indicum</tp:taxon-name-part></tp:taxon-name></italic> L. (sesame), <italic><tp:taxon-name><tp:taxon-name-part taxon-name-part-type="genus" reg="Helianthus">Helianthus</tp:taxon-name-part> <tp:taxon-name-part taxon-name-part-type="species" reg="annuus">annuus</tp:taxon-name-part></tp:taxon-name></italic> L. (sunflower), and <italic><tp:taxon-name><tp:taxon-name-part taxon-name-part-type="genus" reg="Nicotiana">Nicotiana</tp:taxon-name-part> <tp:taxon-name-part taxon-name-part-type="species" reg="tabacum">tabacum</tp:taxon-name-part></tp:taxon-name></italic> L. (tobacco) (<xref ref-type="bibr" rid="B3609533">Maes and Goellner-Scheiding 1993</xref>).</p><p>This species is considered an important pests of tomato in Brazil (<xref ref-type="bibr" rid="B3609392">Da Silva et al. 2003</xref>).</p></tp:treatment-sec><ref-list><ref id="B3609533"><element-citation xmlns:xlink="http://www.w3.org/1999/xlink" publication-type="article" xlink:type="simple"><person-group person-group-type="author"><name name-style="western"><surname>Maes</surname><given-names>J. M.</given-names></name><name name-style="western"><surname>Goellner-Scheiding</surname><given-names>U.</given-names></name></person-group><year>1993</year><article-title>Catálogo de los <tp:taxon-name><tp:taxon-name-part taxon-name-part-type="family">Coreidae</tp:taxon-name-part></tp:taxon-name> (<tp:taxon-name><tp:taxon-name-part taxon-name-part-type="suborder">Heteroptera</tp:taxon-name-part></tp:taxon-name>) de Nicaragua</article-title><source>Rev. Nica. Ent</source><volume>25</volume><fpage>1</fpage><lpage>19</lpage></element-citation></ref><ref id="B3609392"><element-citation xmlns:xlink="http://www.w3.org/1999/xlink" publication-type="article" xlink:type="simple"><person-group person-group-type="author"><name name-style="western"><surname>Da Silva</surname><given-names>R. A</given-names></name><name name-style="western"><surname>Carvalho</surname><given-names>G. S.</given-names></name><name name-style="western"><surname>Flores</surname><given-names>P. S.</given-names></name></person-group><year>2003</year><article-title>Morfologia externa dos adultos de <italic><tp:taxon-name><tp:taxon-name-part taxon-name-part-type="genus" reg="Phthia">Phthia</tp:taxon-name-part> <tp:taxon-name-part taxon-name-part-type="species" reg="picta">picta</tp:taxon-name-part></tp:taxon-name></italic> (Drury, 1770) (<tp:taxon-name><tp:taxon-name-part taxon-name-part-type="order">Hemiptera</tp:taxon-name-part></tp:taxon-name>, <tp:taxon-name><tp:taxon-name-part taxon-name-part-type="family">Coreidae</tp:taxon-name-part></tp:taxon-name>)</article-title><source>Bol. Veg. Plagas</source><volume>29</volume><fpage>249</fpage><lpage>253</lpage></element-citation></ref></ref-list></tp:taxon-treatment>
