# Supplementary material for: The Coreidae of Honduras (Hemiptera: Coreidae)
Source: Biodivers Data J. 2017 Jun 5;(5):e13067. doi: 10.3897/BDJ.5.e13067 (PMC5523724; doi:10.3897/BDJ.5.e13067)
Supplement: XML Treatment for Sagotylus confluens [file BDJ.5.e13067-treatment58.xml]

<!DOCTYPE tp:taxon-treatment
  PUBLIC "-//TaxonX//DTD Taxonomic Treatment Publishing DTD v0 20100105//EN" "tax-treatment-NSO.dtd">
<tp:taxon-treatment xmlns:tp="http://www.plazi.org/taxpub"><tp:treatment-meta><mixed-citation publication-type="journal"><person-group><name><surname>Linares</surname><given-names>Carlos A</given-names></name><name><surname>Orozco</surname><given-names>Jesus</given-names></name></person-group><article-title>The <tp:taxon-name><tp:taxon-name-part taxon-name-part-type="family">Coreidae</tp:taxon-name-part></tp:taxon-name> of Honduras (<tp:taxon-name><tp:taxon-name-part taxon-name-part-type="order">Hemiptera</tp:taxon-name-part></tp:taxon-name>: <tp:taxon-name><tp:taxon-name-part taxon-name-part-type="family">Coreidae</tp:taxon-name-part></tp:taxon-name>)</article-title><source>Biodivers Data J</source><day>05</day><month>6</month><year>2017</year><volume>2017</volume><issue>5</issue><pub-id pub-id-type="doi">10.3897/BDJ.5.e13067</pub-id></mixed-citation></tp:treatment-meta><tp:nomenclature><tp:taxon-name><tp:taxon-name-part taxon-name-part-type="genus">Sagotylus</tp:taxon-name-part> <tp:taxon-name-part taxon-name-part-type="species">confluens</tp:taxon-name-part></tp:taxon-name><tp:taxon-authority>(Say, 1832)</tp:taxon-authority></tp:nomenclature><tp:treatment-sec sec-type="Distribution"><title>Distribution</title><p>Atlántida, Comayagua, Choluteca, Cortés, El Paraíso, Francisco Morazán, Islas de la Bahía, Olancho, and Yoro.</p></tp:treatment-sec><tp:treatment-sec sec-type="Notes"><title>Notes</title><p>Specimens examined: 196 (CEEF, CURLA, EAPZ, UNAH).</p><p>Temporal distribution: Year long.</p><p>Hosts: <italic><tp:taxon-name><tp:taxon-name-part taxon-name-part-type="genus" reg="Oryza">Oryza</tp:taxon-name-part> <tp:taxon-name-part taxon-name-part-type="species" reg="sativa">sativa</tp:taxon-name-part></tp:taxon-name></italic> L. (rice), <italic><tp:taxon-name><tp:taxon-name-part taxon-name-part-type="genus" reg="Zea">Zea</tp:taxon-name-part> <tp:taxon-name-part taxon-name-part-type="species" reg="mays">mays</tp:taxon-name-part></tp:taxon-name></italic> L. (corn) (<xref ref-type="bibr" rid="B3609626">Passoa 1983</xref>), <italic><tp:taxon-name><tp:taxon-name-part taxon-name-part-type="genus" reg="Canavalia">Canavalia</tp:taxon-name-part> <tp:taxon-name-part taxon-name-part-type="species" reg="ensiformis">ensiformis</tp:taxon-name-part></tp:taxon-name></italic> (L.) DC. (EAPZ); <italic><tp:taxon-name><tp:taxon-name-part taxon-name-part-type="genus" reg="Ricinus">Ricinus</tp:taxon-name-part> <tp:taxon-name-part taxon-name-part-type="species" reg="communis">communis</tp:taxon-name-part></tp:taxon-name></italic> L. (<xref ref-type="bibr" rid="B3609723">Valdés-Rodríguez et al. 2015</xref>), and <italic><tp:taxon-name><tp:taxon-name-part taxon-name-part-type="genus" reg="Senna">Senna</tp:taxon-name-part> <tp:taxon-name-part taxon-name-part-type="species" reg="obtusifolia">obtusifolia</tp:taxon-name-part></tp:taxon-name></italic> L. H .S. Irwin &amp; Barneby (<xref ref-type="bibr" rid="B3609615">Palmer and Pullen 2000</xref>).</p><p>This species is considered one of the main pests of fig trees in Mexico feeding on terminal shoots and new leaves. Due to its large size, the latex loss is high and its excreta favor the establishment of fungi on the terminal buds causing them to dry (<xref ref-type="bibr" rid="B3609723">Valdés-Rodríguez et al. 2015</xref>).</p></tp:treatment-sec><ref-list><ref id="B3609626"><element-citation xmlns:xlink="http://www.w3.org/1999/xlink" publication-type="article" xlink:type="simple"><person-group person-group-type="author"><name name-style="western"><surname>Passoa</surname><given-names>S.</given-names></name></person-group><year>1983</year><article-title>Lista de los insectos asociados con los granos básicos y otros cultivos selectos en Honduras</article-title><source>Ceiba</source><volume>25</volume><issue>1</issue><fpage>7</fpage><lpage>18</lpage></element-citation></ref><ref id="B3609723"><element-citation xmlns:xlink="http://www.w3.org/1999/xlink" publication-type="article" xlink:type="simple"><person-group person-group-type="author"><name name-style="western"><surname>Valdés-Rodríguez</surname><given-names>O. A.</given-names></name><name name-style="western"><surname>Pérez-Vázquez</surname><given-names>A.</given-names></name><name name-style="western"><surname>Palacios-Wassenaar</surname><given-names>O. M.</given-names></name></person-group><year>2015</year><article-title>Insectos plaga en cultivo asociado de <italic><tp:taxon-name><tp:taxon-name-part taxon-name-part-type="genus" reg="Ricinus">Ricinus</tp:taxon-name-part> <tp:taxon-name-part taxon-name-part-type="species" reg="communis">communis</tp:taxon-name-part></tp:taxon-name></italic> y <italic><tp:taxon-name><tp:taxon-name-part taxon-name-part-type="genus" reg="Moringa">Moringa</tp:taxon-name-part> <tp:taxon-name-part taxon-name-part-type="species" reg="oleifera">oleifera</tp:taxon-name-part></tp:taxon-name></italic> en el centro de Veracruz, México</article-title><source>Rev. Mex. Cienc. Agr. Pub. Esp</source><volume>11</volume><fpage>2233</fpage><lpage>2239</lpage></element-citation></ref><ref id="B3609615"><element-citation xmlns:xlink="http://www.w3.org/1999/xlink" publication-type="article" xlink:type="simple"><person-group person-group-type="author"><name name-style="western"><surname>Palmer</surname><given-names>W. A.</given-names></name><name name-style="western"><surname>Pullen</surname><given-names>K. R.</given-names></name></person-group><year>2000</year><article-title>The Phytophagous Arthropods Associated with <italic><tp:taxon-name><tp:taxon-name-part taxon-name-part-type="genus" reg="Senna">Senna</tp:taxon-name-part> <tp:taxon-name-part taxon-name-part-type="species" reg="obtusifolia">obtusifolia</tp:taxon-name-part></tp:taxon-name></italic> (<tp:taxon-name><tp:taxon-name-part taxon-name-part-type="family">Caesalpiniaceae</tp:taxon-name-part></tp:taxon-name>) in Mexico and Honduras and Their Prospects for Utilization for Biological Control</article-title><source>Biol. Con</source><volume>20</volume><issue>1</issue><fpage>76</fpage><lpage>83</lpage><pub-id pub-id-type="doi">10.1006/bcon.2000.0879</pub-id></element-citation></ref></ref-list></tp:taxon-treatment>
